# Supplementary material for: Ca4As3 – a new binary calcium arsenide
Source: Acta Crystallogr E Crystallogr Commun. 2015 Nov 28;71(Pt 12):1548–50. doi: 10.1107/S2056989015022367 (PMC4719836; doi:10.1107/S2056989015022367)
Supplement: Supplementary file 1 [file e-71-01548-sup1.cif]

##############################################################################
#                                                                            #
# This CIF contains the data in a paper accepted for publication in          #
# Acta Crystallographica Section E. It conforms to the requirements of       #
# Notes for Authors for Acta Crystallographica Section E, and has been       #
# peer reviewed under the auspices of the IUCr Commission on Journals.       #
#                                                                            #
# Full details of the Crystallographic Information File format               #
# are given in the paper "The Crystallographic Information File (CIF):       #
# a New Standard Archive File for Crystallography" by S. R. Hall, F. H.      #
# Allen and I. D. Brown [Acta Cryst. (1991), A47, 655-685].                  #
#                                                                            #
# The current version of the core CIF dictionary is obtainable from          #
# ftp://ftp.iucr.org/pub/cif_core.dic.                                       #
#                                                                            #
# Software is freely available for graphical display of the structure(s)     #
# in this CIF. For information consult the CIF software page                 #
# http://www.iucr.org/resources/cif/software.                                #
#                                                                            #
# This file may be used for bona fide research purposes within the           #
# scientific community so long as proper attribution is given to the journal # 
# article from which it was obtained.                                        #
#                                                                            #
##############################################################################
data_global
_audit_creation_method     SHELXL-97
_journal_data_validation_number     ?
_journal_date_recd_electronic     2015-11-17
_journal_date_accepted     2015-11-23
_journal_name_full     'Acta Crystallographica, Section E'
_journal_year     2015
_journal_volume     71
_journal_issue     12
_journal_page_first     1548
_journal_page_last     1550
_journal_paper_category     GI
_journal_paper_doi     10.1107/S2056989015022367
_journal_coeditor_code     RU2065
_publ_contact_author_name     'Viktor Hlukhyy'
_publ_contact_author_address
;
Technische Universit\"at M\"unchen
  Department of Chemistry
  Lichtenbergstr. 4
  85747 Garching
  Germany
;
_publ_contact_author_email     'viktor.hlukhyy@lrz.tum.de'
_publ_contact_author_fax     '+49 89 289-13186'
_publ_contact_author_phone     '+49 89 289-13226'
_publ_section_title
;
Ca~4~As~3~ -- a new binary calcium arsenide
;
_publ_section_title_footnote     .
loop_
    _publ_author_name
    _publ_author_footnote
    _publ_author_address
    'Hoffmann, Andrea V.' ?
; Technische Universit\"at M\"unchen
  Department of Chemistry
  Lichtenbergstr. 4
  85747 Garching
  Germany
;
    'Hlukhyy, Viktor' ?
; Technische Universit\"at M\"unchen
  Department of Chemistry
  Lichtenbergstr. 4
  85747 Garching
  Germany
;
    'F\"assler, Thomas F.' ?
; Technische Universit\"at M\"unchen
  Department of Chemistry
  Lichtenbergstr. 4
  85747 Garching
  Germany
;
_publ_section_synopsis
;
The binary compound Ca~4~As~3~crystallizes in the Ba~4~P~3~ structure type and
is thus a homologue of isotypic Sr~4~As~3~. The As atoms are connected by a
single bond thus this calcium arsenide is a Zintl phase.
;
data_I
_database_code_depnum_ccdc_archive 'CCDC 1438335'
_audit_creation_method     SHELXL-97
_chemical_name_systematic
;
Tetracalcium triarsenide
;
_chemical_name_common     ?
_chemical_formula_moiety     'Ca4 As3'
_chemical_formula_sum     'As3 Ca4'
_chemical_formula_iupac     'Ca4 As3'
_chemical_formula_weight     385.08
_chemical_melting_point     ?
_symmetry_cell_setting     orthorhombic
_symmetry_space_group_name_H-M     'P b a m'
_symmetry_space_group_name_Hall     '-P 2 2ab'
loop_
    _symmetry_equiv_pos_as_xyz
    'x, y, z'
    '-x, -y, z'
    '-x+1/2, y+1/2, -z'
    'x+1/2, -y+1/2, -z'
    '-x, -y, -z'
    'x, y, -z'
    'x-1/2, -y-1/2, z'
    '-x-1/2, y-1/2, z'
_cell_length_a     11.5137(5)
_cell_length_b     12.0584(6)
_cell_length_c     10.3426(4)
_cell_angle_alpha     90.00
_cell_angle_beta     90.00
_cell_angle_gamma     90.00
_cell_volume     1435.93(11)
_cell_formula_units_Z     8
_cell_measurement_reflns_used     2659
_cell_measurement_theta_min     3.3712
_cell_measurement_theta_max     32.8702
_cell_measurement_temperature     150(2)
_exptl_crystal_description     'needle'
_exptl_crystal_colour     'metallic dark grey'
_exptl_crystal_size_max     0.08
_exptl_crystal_size_mid     0.04
_exptl_crystal_size_min     0.01
_exptl_crystal_density_diffrn     3.563
_exptl_crystal_density_meas     ?
_exptl_crystal_density_method     'not measured'
_exptl_crystal_F_000     1432
_exptl_absorpt_coefficient_mu     16.614
_exptl_absorpt_correction_type     multi-scan
_exptl_absorpt_process_details
;
(CrysAlis RED; Oxford Diffraction, 2009)
;
_exptl_absorpt_correction_T_min     0.68248
_exptl_absorpt_correction_T_max     1.00000
_exptl_special_details     ?
_diffrn_ambient_temperature     150(2)
_diffrn_radiation_type     MoK\a
_diffrn_radiation_wavelength     0.71073
_diffrn_radiation_source     'Enhance (Mo) X-ray Source'
_diffrn_radiation_monochromator     graphite
_diffrn_measurement_device_type     'Oxford Diffraction Xcalibur 3'
_diffrn_measurement_method     '\w and \p scans'
_diffrn_detector_area_resol_mean     16.0238
_diffrn_reflns_number     26414
_diffrn_reflns_av_R_equivalents     0.1433
_diffrn_reflns_av_sigmaI/netI     0.1740
_diffrn_reflns_theta_min     3.3712
_diffrn_reflns_theta_max     32.8702
_diffrn_reflns_theta_full     32.95
_diffrn_measured_fraction_theta_max     0.940
_diffrn_measured_fraction_theta_full     0.940
_diffrn_reflns_limit_h_min     -17
_diffrn_reflns_limit_h_max     17
_diffrn_reflns_limit_k_min     -18
_diffrn_reflns_limit_k_max     18
_diffrn_reflns_limit_l_min     -14
_diffrn_reflns_limit_l_max     14
_diffrn_standards_number     ?
_diffrn_standards_interval_count     ?
_diffrn_standards_interval_time     ?
_diffrn_standards_decay_%     ?
_refine_special_details
;
Refinement of <i>F</i>^2^ against ALL reflections. The weighted <i>R</i>-factor
<i>wR</i> and goodness of fit <i>S</i> are based on <i>F</i>^2^, conventional
<i>R</i>-factors <i>R</i> are based on <i>F</i>, with <i>F</i> set to zero for
negative <i>F</i>^2^. The threshold expression of <i>F</i>^2^ >
\s(<i>F</i>^2^) is used only for calculating <i>R</i>-factors(gt) <i>etc</i>.
and is not relevant to the choice of reflections for refinement.
<i>R</i>-factors based on <i>F</i>^2^ are statistically about twice as large
as those based on <i>F</i>, and <i>R</i>- factors based on ALL data will be
even larger.
;
_reflns_number_total     2659
_reflns_number_gt     1273
_reflns_threshold_expression     >2sigma(I)
_refine_ls_structure_factor_coef     Fsqd
_refine_ls_matrix_type     full
_refine_ls_R_factor_all     0.0991
_refine_ls_R_factor_gt     0.0335
_refine_ls_wR_factor_gt     0.0481
_refine_ls_wR_factor_ref     0.0537
_refine_ls_goodness_of_fit_ref     0.680
_refine_ls_restrained_S_all     0.680
_refine_ls_number_reflns     2659
_refine_ls_number_parameters     74
_refine_ls_number_restraints     0
_refine_ls_weighting_scheme     calc
_refine_ls_weighting_details
         'calc w=1/[\s^2^(Fo^2^)+(0.0138P)^2^+0.0000P] where P=(Fo^2^+2Fc^2^)/3'
_atom_sites_solution_primary     direct
_atom_sites_solution_secondary     difmap
_refine_ls_shift/su_max     0.000
_refine_ls_shift/su_mean     0.000
_refine_diff_density_max     1.949
_refine_diff_density_min     -1.556
_refine_ls_extinction_method     none
_refine_ls_extinction_coef     ?
_refine_ls_abs_structure_details     ?
_refine_ls_abs_structure_Flack     ?
loop_
    _atom_type_symbol
    _atom_type_description
    _atom_type_scat_dispersion_real
    _atom_type_scat_dispersion_imag
    _atom_type_scat_source
    'Ca' 'Ca' 0.2262 0.3064
                         'International Tables Vol C Tables 4.2.6.8 and 6.1.1.4'
    'As' 'As' 0.0499 2.0058
                         'International Tables Vol C Tables 4.2.6.8 and 6.1.1.4'
_computing_data_collection
;
CrysAlis CCD (Oxford Diffraction, 2009)
;
_computing_cell_refinement
;
CrysAlis RED (Oxford Diffraction, 2009)
;
_computing_data_reduction
;
CrysAlis RED (Oxford Diffraction, 2009)
;
_computing_structure_solution
;
SHELXS97 (Sheldrick, 2008)
;
_computing_structure_refinement
;
SHELXL97 (Sheldrick, 2008)
;
_computing_molecular_graphics
;
DIAMOND (Brandenburg, 2012)
;
_computing_publication_material     ?
loop_
    _atom_site_type_symbol
    _atom_site_label
    _atom_site_fract_x
    _atom_site_fract_y
    _atom_site_fract_z
    _atom_site_U_iso_or_equiv
    _atom_site_adp_type
    _atom_site_calc_flag
    _atom_site_refinement_flags
    _atom_site_occupancy
    _atom_site_symmetry_multiplicity
    _atom_site_disorder_assembly
    _atom_site_disorder_group
    As As1 0.33718(5) 0.17628(5) 0.23336(5) 0.00964(12) Uani d . 1 1 . .
    As As2 0.03879(7) 0.09712(7) 0.5000 0.01132(19) Uani d S 1 2 . .
    As As3 0.13520(7) 0.38636(7) 0.5000 0.01069(19) Uani d S 1 2 . .
    As As4 0.14021(7) 0.35690(7) 0.0000 0.01187(19) Uani d S 1 2 . .
    As As5 0.0000 0.0000 0.12216(8) 0.00906(18) Uani d S 1 2 . .
    Ca Ca1 0.09403(10) 0.23535(9) 0.27341(10) 0.0113(2) Uani d . 1 1 . .
    Ca Ca2 0.32326(10) 0.43298(9) 0.32339(10) 0.0122(2) Uani d . 1 1 . .
    Ca Ca3 0.37493(14) 0.13596(14) 0.5000 0.0134(4) Uani d S 1 2 . .
    Ca Ca4 0.22573(13) 0.07676(14) 0.0000 0.0110(4) Uani d S 1 2 . .
    Ca Ca5 0.39968(14) 0.29309(13) 0.0000 0.0103(4) Uani d S 1 2 . .
    Ca Ca6 0.0000 0.5000 0.18518(16) 0.0129(3) Uani d S 1 2 . .
loop_
    _atom_site_aniso_label
    _atom_site_aniso_U_11
    _atom_site_aniso_U_22
    _atom_site_aniso_U_33
    _atom_site_aniso_U_12
    _atom_site_aniso_U_13
    _atom_site_aniso_U_23
    As1 0.0085(3) 0.0117(3) 0.0087(3) 0.0010(2) -0.0005(3) 0.0004(2)
    As2 0.0109(4) 0.0121(5) 0.0110(5) -0.0005(3) 0.000 0.000
    As3 0.0099(4) 0.0122(4) 0.0101(4) -0.0019(3) 0.000 0.000
    As4 0.0096(4) 0.0118(4) 0.0141(4) 0.0002(3) 0.000 0.000
    As5 0.0079(4) 0.0106(4) 0.0087(4) 0.0008(3) 0.000 0.000
    Ca1 0.0089(5) 0.0118(6) 0.0132(6) 0.0003(5) 0.0002(5) 0.0002(5)
    Ca2 0.0119(6) 0.0135(6) 0.0112(6) 0.0002(5) 0.0023(5) -0.0009(5)
    Ca3 0.0148(9) 0.0154(9) 0.0099(8) -0.0018(7) 0.000 0.000
    Ca4 0.0091(8) 0.0142(9) 0.0098(8) -0.0018(7) 0.000 0.000
    Ca5 0.0119(8) 0.0096(8) 0.0096(8) -0.0016(7) 0.000 0.000
    Ca6 0.0081(8) 0.0103(8) 0.0202(9) 0.0003(7) 0.000 0.000
_geom_special_details
;
All e.s.d.'s (except the e.s.d. in the dihedral angle between two l.s. planes)
are estimated using the full covariance matrix. The cell e.s.d.'s are taken
into account individually in the estimation of e.s.d.'s in distances, angles
and torsion angles; correlations between e.s.d.'s in cell parameters are only
used when they are defined by crystal symmetry. An approximate (isotropic)
treatment of cell e.s.d.'s is used for estimating e.s.d.'s involving l.s.
planes.
;
loop_
    _geom_bond_atom_site_label_1
    _geom_bond_atom_site_label_2
    _geom_bond_site_symmetry_2
    _geom_bond_distance
    _geom_bond_publ_flag
    As1 Ca3 . 2.8338(6) ?
    As1 Ca6 7_665 2.8777(6) ?
    As1 Ca5 . 2.8857(10) ?
    As1 Ca1 . 2.9182(13) ?
    As1 Ca4 . 2.9853(11) ?
    As1 Ca1 7_665 3.1707(13) ?
    As1 Ca2 . 3.2364(13) ?
    As1 Ca2 8_655 3.5898(13) ?
    As2 As2 5_556 2.5068(17) ?
    As2 Ca1 . 2.9453(12) ?
    As2 Ca1 6_556 2.9453(12) ?
    As2 Ca2 7_565 3.1026(13) ?
    As2 Ca2 4_456 3.1026(13) ?
    As2 Ca2 8_655 3.1267(13) ?
    As2 Ca2 3_546 3.1267(13) ?
    As3 Ca2 . 2.8880(13) ?
    As3 Ca2 6_556 2.8880(13) ?
    As3 Ca1 6_556 3.0054(12) ?
    As3 Ca1 . 3.0054(12) ?
    As3 Ca3 7_565 3.0088(18) ?
    As3 Ca3 3_556 3.0119(18) ?
    As4 Ca6 . 3.0417(12) ?
    As4 Ca6 5_565 3.0417(12) ?
    As4 Ca4 3 3.0678(19) ?
    As4 Ca5 . 3.0850(18) ?
    As4 Ca1 6 3.2291(12) ?
    As4 Ca1 . 3.2291(12) ?
    As4 Ca5 7_565 3.3076(18) ?
    As4 Ca4 . 3.5186(19) ?
    As5 As5 5 2.5268(16) ?
    As5 Ca2 8_655 3.0209(12) ?
    As5 Ca2 7_565 3.0209(12) ?
    As5 Ca5 3_545 3.0258(14) ?
    As5 Ca5 7_565 3.0258(14) ?
    As5 Ca4 5 3.0344(14) ?
    As5 Ca4 . 3.0344(14) ?
    As5 Ca1 . 3.4166(12) ?
    As5 Ca1 2 3.4166(12) ?
    Ca1 As1 7_565 3.1707(13) ?
    Ca1 Ca6 . 3.4913(12) ?
    Ca1 Ca2 . 3.5933(16) ?
    Ca1 Ca5 7_565 3.6223(15) ?
    Ca1 Ca4 . 3.7353(15) ?
    Ca1 Ca2 7_565 3.7559(16) ?
    Ca1 Ca3 7_565 3.7768(17) ?
    Ca2 As5 7_665 3.0209(12) ?
    Ca2 As2 7_665 3.1027(13) ?
    Ca2 As2 3_556 3.1268(13) ?
    Ca2 As1 8_665 3.5897(13) ?
    Ca2 Ca2 6_556 3.653(2) ?
    Ca2 Ca1 7_665 3.7559(16) ?
    Ca2 Ca1 8_665 3.8037(16) ?
    Ca2 Ca4 3 3.8093(14) ?
    Ca2 Ca3 3_556 3.8123(18) ?
    Ca3 As1 6_556 2.8338(6) ?
    Ca3 As3 7_665 3.0088(18) ?
    Ca3 As3 3_546 3.0119(18) ?
    Ca3 Ca1 4_556 3.7768(17) ?
    Ca3 Ca1 7_665 3.7768(17) ?
    Ca3 Ca2 8_655 3.8123(18) ?
    Ca3 Ca2 3_546 3.8123(18) ?
    Ca3 Ca6 7_665 3.9196(16) ?
    Ca3 Ca6 3_546 3.9196(16) ?
    Ca3 Ca2 6_556 4.0643(19) ?
    Ca4 As1 6 2.9853(11) ?
    Ca4 As5 5 3.0344(14) ?
    Ca4 As4 3_545 3.0677(19) ?
    Ca4 Ca5 . 3.289(2) ?
    Ca4 Ca5 3_545 3.713(2) ?
    Ca4 Ca1 6 3.7353(15) ?
    Ca4 Ca6 7_665 3.8075(16) ?
    Ca4 Ca6 3_545 3.8075(16) ?
    Ca5 As1 6 2.8857(10) ?
    Ca5 As5 7_665 3.0258(14) ?
    Ca5 As5 3 3.0258(14) ?
    Ca5 As4 7_665 3.3076(18) ?
    Ca5 Ca1 7_665 3.6223(15) ?
    Ca5 Ca1 4 3.6223(15) ?
    Ca5 Ca4 3 3.713(2) ?
    Ca5 Ca2 6 3.8480(13) ?
    Ca6 As1 8_665 2.8777(6) ?
    Ca6 As1 7_565 2.8777(6) ?
    Ca6 As4 5_565 3.0417(12) ?
    Ca6 Ca1 2_565 3.4913(12) ?
    Ca6 Ca4 7_565 3.8075(16) ?
    Ca6 Ca4 3 3.8075(16) ?
    Ca6 Ca6 5_565 3.831(3) ?
    Ca6 Ca3 3_556 3.9196(16) ?
    Ca6 Ca3 7_565 3.9196(16) ?
loop_
    _geom_angle_atom_site_label_1
    _geom_angle_atom_site_label_2
    _geom_angle_atom_site_label_3
    _geom_angle_site_symmetry_1
    _geom_angle_site_symmetry_3
    _geom_angle
    _geom_angle_publ_flag
    Ca3 As1 Ca6 . 7_665 86.67(5) ?
    Ca3 As1 Ca5 . . 149.25(5) ?
    Ca6 As1 Ca5 7_665 . 93.05(4) ?
    Ca3 As1 Ca1 . . 92.92(4) ?
    Ca6 As1 Ca1 7_665 . 146.08(3) ?
    Ca5 As1 Ca1 . . 103.82(4) ?
    Ca3 As1 Ca4 . . 141.60(5) ?
    Ca6 As1 Ca4 7_665 . 80.97(4) ?
    Ca5 As1 Ca4 . . 68.11(4) ?
    Ca1 As1 Ca4 . . 78.49(4) ?
    Ca3 As1 Ca1 . 7_665 77.73(4) ?
    Ca6 As1 Ca1 7_665 7_665 70.32(3) ?
    Ca5 As1 Ca1 . 7_665 73.30(4) ?
    Ca1 As1 Ca1 . 7_665 142.58(3) ?
    Ca4 As1 Ca1 . 7_665 129.91(4) ?
    Ca3 As1 Ca2 . . 83.78(4) ?
    Ca6 As1 Ca2 7_665 . 142.05(3) ?
    Ca5 As1 Ca2 . . 77.65(4) ?
    Ca1 As1 Ca2 . . 71.23(3) ?
    Ca4 As1 Ca2 . . 126.57(4) ?
    Ca1 As1 Ca2 7_665 . 71.77(3) ?
    Ca3 As1 Ca2 . 8_655 71.72(4) ?
    Ca6 As1 Ca2 7_665 8_655 77.08(2) ?
    Ca5 As1 Ca2 . 8_655 138.09(4) ?
    Ca1 As1 Ca2 . 8_655 70.67(3) ?
    Ca4 As1 Ca2 . 8_655 70.12(3) ?
    Ca1 As1 Ca2 7_665 8_655 136.12(3) ?
    Ca2 As1 Ca2 . 8_655 132.97(3) ?
    As2 As2 Ca1 5_556 . 127.28(3) ?
    As2 As2 Ca1 5_556 6_556 127.28(3) ?
    Ca1 As2 Ca1 . 6_556 105.44(5) ?
    As2 As2 Ca2 5_556 7_565 66.78(3) ?
    Ca1 As2 Ca2 . 7_565 76.73(3) ?
    Ca1 As2 Ca2 6_556 7_565 135.02(4) ?
    As2 As2 Ca2 5_556 4_456 66.78(3) ?
    Ca1 As2 Ca2 . 4_456 135.02(4) ?
    Ca1 As2 Ca2 6_556 4_456 76.73(3) ?
    Ca2 As2 Ca2 7_565 4_456 72.13(4) ?
    As2 As2 Ca2 5_556 8_655 65.77(4) ?
    Ca1 As2 Ca2 . 8_655 77.51(3) ?
    Ca1 As2 Ca2 6_556 8_655 135.51(4) ?
    Ca2 As2 Ca2 7_565 8_655 89.33(4) ?
    Ca2 As2 Ca2 4_456 8_655 132.54(3) ?
    As2 As2 Ca2 5_556 3_546 65.77(4) ?
    Ca1 As2 Ca2 . 3_546 135.51(4) ?
    Ca1 As2 Ca2 6_556 3_546 77.51(3) ?
    Ca2 As2 Ca2 7_565 3_546 132.54(3) ?
    Ca2 As2 Ca2 4_456 3_546 89.33(4) ?
    Ca2 As2 Ca2 8_655 3_546 71.49(4) ?
    Ca2 As3 Ca2 . 6_556 78.47(5) ?
    Ca2 As3 Ca1 . 6_556 136.83(4) ?
    Ca2 As3 Ca1 6_556 6_556 75.11(3) ?
    Ca2 As3 Ca1 . . 75.11(3) ?
    Ca2 As3 Ca1 6_556 . 136.83(4) ?
    Ca1 As3 Ca1 6_556 . 102.48(5) ?
    Ca2 As3 Ca3 . 7_565 139.83(3) ?
    Ca2 As3 Ca3 6_556 7_565 139.83(3) ?
    Ca1 As3 Ca3 6_556 7_565 77.80(3) ?
    Ca1 As3 Ca3 . 7_565 77.80(3) ?
    Ca2 As3 Ca3 . 3_556 80.48(4) ?
    Ca2 As3 Ca3 6_556 3_556 80.48(4) ?
    Ca1 As3 Ca3 6_556 3_556 126.82(3) ?
    Ca1 As3 Ca3 . 3_556 126.82(3) ?
    Ca3 As3 Ca3 7_565 3_556 92.91(5) ?
    Ca6 As4 Ca6 . 5_565 78.05(5) ?
    Ca6 As4 Ca4 . 3 77.10(3) ?
    Ca6 As4 Ca4 5_565 3 77.10(3) ?
    Ca6 As4 Ca5 . . 130.95(3) ?
    Ca6 As4 Ca5 5_565 . 130.95(3) ?
    Ca4 As4 Ca5 3 . 74.23(4) ?
    Ca6 As4 Ca1 . 6 136.18(4) ?
    Ca6 As4 Ca1 5_565 6 67.59(3) ?
    Ca4 As4 Ca1 3 6 118.37(2) ?
    Ca5 As4 Ca1 . 6 92.65(3) ?
    Ca6 As4 Ca1 . . 67.59(3) ?
    Ca6 As4 Ca1 5_565 . 136.18(4) ?
    Ca4 As4 Ca1 3 . 118.37(2) ?
    Ca5 As4 Ca1 . . 92.65(3) ?
    Ca1 As4 Ca1 6 . 122.26(5) ?
    Ca6 As4 Ca5 . 7_565 82.29(3) ?
    Ca6 As4 Ca5 5_565 7_565 82.29(3) ?
    Ca4 As4 Ca5 3 7_565 153.36(5) ?
    Ca5 As4 Ca5 . 7_565 132.41(3) ?
    Ca1 As4 Ca5 6 7_565 67.29(3) ?
    Ca1 As4 Ca5 . 7_565 67.29(3) ?
    Ca6 As4 Ca4 . . 133.88(3) ?
    Ca6 As4 Ca4 5_565 . 133.88(3) ?
    Ca4 As4 Ca4 3 . 133.54(3) ?
    Ca5 As4 Ca4 . . 59.31(4) ?
    Ca1 As4 Ca4 6 . 67.07(3) ?
    Ca1 As4 Ca4 . . 67.07(3) ?
    Ca5 As4 Ca4 7_565 . 73.10(4) ?
    As5 As5 Ca2 5 8_655 133.55(2) ?
    As5 As5 Ca2 5 7_565 133.55(2) ?
    Ca2 As5 Ca2 8_655 7_565 92.90(5) ?
    As5 As5 Ca5 5 3_545 65.320(18) ?
    Ca2 As5 Ca5 8_655 3_545 79.04(3) ?
    Ca2 As5 Ca5 7_565 3_545 139.94(3) ?
    As5 As5 Ca5 5 7_565 65.320(18) ?
    Ca2 As5 Ca5 8_655 7_565 139.94(3) ?
    Ca2 As5 Ca5 7_565 7_565 79.04(3) ?
    Ca5 As5 Ca5 3_545 7_565 130.64(4) ?
    As5 As5 Ca4 5 5 65.395(18) ?
    Ca2 As5 Ca4 8_655 5 141.46(4) ?
    Ca2 As5 Ca4 7_565 5 77.97(3) ?
    Ca5 As5 Ca4 3_545 5 84.35(4) ?
    Ca5 As5 Ca4 7_565 5 75.56(4) ?
    As5 As5 Ca4 5 . 65.395(18) ?
    Ca2 As5 Ca4 8_655 . 77.97(3) ?
    Ca2 As5 Ca4 7_565 . 141.46(4) ?
    Ca5 As5 Ca4 3_545 . 75.57(4) ?
    Ca5 As5 Ca4 7_565 . 84.35(4) ?
    Ca4 As5 Ca4 5 . 130.79(4) ?
    As5 As5 Ca1 5 . 117.25(2) ?
    Ca2 As5 Ca1 8_655 . 72.14(3) ?
    Ca2 As5 Ca1 7_565 . 71.08(3) ?
    Ca5 As5 Ca1 3_545 . 139.04(4) ?
    Ca5 As5 Ca1 7_565 . 68.11(3) ?
    Ca4 As5 Ca1 5 . 135.68(4) ?
    Ca4 As5 Ca1 . . 70.48(3) ?
    As5 As5 Ca1 5 2 117.25(2) ?
    Ca2 As5 Ca1 8_655 2 71.08(3) ?
    Ca2 As5 Ca1 7_565 2 72.14(3) ?
    Ca5 As5 Ca1 3_545 2 68.11(3) ?
    Ca5 As5 Ca1 7_565 2 139.04(4) ?
    Ca4 As5 Ca1 5 2 70.48(3) ?
    Ca4 As5 Ca1 . 2 135.68(4) ?
    Ca1 As5 Ca1 . 2 125.50(4) ?
    As1 Ca1 As2 . . 100.48(4) ?
    As1 Ca1 As3 . . 96.16(4) ?
    As2 Ca1 As3 . . 75.91(3) ?
    As1 Ca1 As1 . 7_565 163.39(4) ?
    As2 Ca1 As1 . 7_565 95.32(4) ?
    As3 Ca1 As1 . 7_565 92.60(3) ?
    As1 Ca1 As4 . . 80.13(3) ?
    As2 Ca1 As4 . . 171.57(4) ?
    As3 Ca1 As4 . . 112.45(4) ?
    As1 Ca1 As4 7_565 . 83.49(3) ?
    As1 Ca1 As5 . . 92.08(3) ?
    As2 Ca1 As5 . . 79.97(3) ?
    As3 Ca1 As5 . . 155.54(4) ?
    As1 Ca1 As5 7_565 . 85.63(3) ?
    As4 Ca1 As5 . . 91.62(3) ?
    As1 Ca1 Ca6 . . 118.91(4) ?
    As2 Ca1 Ca6 . . 131.17(4) ?
    As3 Ca1 Ca6 . . 72.48(4) ?
    As1 Ca1 Ca6 7_565 . 50.906(19) ?
    As4 Ca1 Ca6 . . 53.65(3) ?
    As5 Ca1 Ca6 . . 122.77(4) ?
    As1 Ca1 Ca2 . . 58.51(3) ?
    As2 Ca1 Ca2 . . 114.80(4) ?
    As3 Ca1 Ca2 . . 50.96(3) ?
    As1 Ca1 Ca2 7_565 . 118.75(4) ?
    As4 Ca1 Ca2 . . 72.78(3) ?
    As5 Ca1 Ca2 . . 148.16(4) ?
    Ca6 Ca1 Ca2 . . 70.07(3) ?
    As1 Ca1 Ca5 . 7_565 117.30(4) ?
    As2 Ca1 Ca5 . 7_565 115.73(4) ?
    As3 Ca1 Ca5 . 7_565 139.77(5) ?
    As1 Ca1 Ca5 7_565 7_565 49.73(3) ?
    As4 Ca1 Ca5 . 7_565 57.39(3) ?
    As5 Ca1 Ca5 . 7_565 50.81(3) ?
    Ca6 Ca1 Ca5 . 7_565 72.00(4) ?
    Ca2 Ca1 Ca5 . 7_565 128.96(4) ?
    As1 Ca1 Ca4 . . 51.55(3) ?
    As2 Ca1 Ca4 . . 113.60(4) ?
    As3 Ca1 Ca4 . . 146.77(4) ?
    As1 Ca1 Ca4 7_565 . 116.86(4) ?
    As4 Ca1 Ca4 . . 60.17(3) ?
    As5 Ca1 Ca4 . . 49.97(3) ?
    Ca6 Ca1 Ca4 . . 113.33(4) ?
    Ca2 Ca1 Ca4 . . 98.64(4) ?
    Ca5 Ca1 Ca4 7_565 . 67.13(3) ?
    As1 Ca1 Ca2 . 7_565 133.15(4) ?
    As2 Ca1 Ca2 . 7_565 53.52(3) ?
    As3 Ca1 Ca2 . 7_565 110.55(4) ?
    As1 Ca1 Ca2 7_565 7_565 54.93(3) ?
    As4 Ca1 Ca2 . 7_565 120.16(4) ?
    As5 Ca1 Ca2 . 7_565 49.54(2) ?
    Ca6 Ca1 Ca2 . 7_565 105.82(3) ?
    Ca2 Ca1 Ca2 . 7_565 161.49(4) ?
    Ca5 Ca1 Ca2 7_565 7_565 62.84(3) ?
    Ca4 Ca1 Ca2 . 7_565 99.47(4) ?
    As1 Ca1 Ca3 . 7_565 146.01(4) ?
    As2 Ca1 Ca3 . 7_565 66.08(3) ?
    As3 Ca1 Ca3 . 7_565 51.14(3) ?
    As1 Ca1 Ca3 7_565 7_565 47.15(2) ?
    As4 Ca1 Ca3 . 7_565 117.83(4) ?
    As5 Ca1 Ca3 . 7_565 114.44(4) ?
    Ca6 Ca1 Ca3 . 7_565 65.13(3) ?
    Ca2 Ca1 Ca3 . 7_565 97.40(4) ?
    Ca5 Ca1 Ca3 7_565 7_565 96.35(4) ?
    Ca4 Ca1 Ca3 . 7_565 162.04(5) ?
    Ca2 Ca1 Ca3 7_565 7_565 65.31(4) ?
    As3 Ca2 As5 . 7_665 173.15(5) ?
    As3 Ca2 As2 . 7_665 101.80(3) ?
    As5 Ca2 As2 7_665 7_665 84.15(3) ?
    As3 Ca2 As2 . 3_556 97.73(3) ?
    As5 Ca2 As2 7_665 3_556 83.74(3) ?
    As2 Ca2 As2 7_665 3_556 47.46(3) ?
    As3 Ca2 As1 . . 91.89(4) ?
    As5 Ca2 As1 7_665 . 91.39(3) ?
    As2 Ca2 As1 7_665 . 91.02(3) ?
    As2 Ca2 As1 3_556 . 138.45(4) ?
    As3 Ca2 As1 . 8_665 86.41(3) ?
    As5 Ca2 As1 7_665 8_665 87.09(3) ?
    As2 Ca2 As1 7_665 8_665 131.29(4) ?
    As2 Ca2 As1 3_556 8_665 84.01(3) ?
    As1 Ca2 As1 . 8_665 137.10(4) ?
    As3 Ca2 Ca1 . . 53.93(3) ?
    As5 Ca2 Ca1 7_665 . 124.96(4) ?
    As2 Ca2 Ca1 7_665 . 126.48(4) ?
    As2 Ca2 Ca1 3_556 . 151.28(4) ?
    As1 Ca2 Ca1 . . 50.26(3) ?
    As1 Ca2 Ca1 8_665 . 97.28(3) ?
    As3 Ca2 Ca2 . 6_556 50.77(2) ?
    As5 Ca2 Ca2 7_665 6_556 133.55(2) ?
    As2 Ca2 Ca2 7_665 6_556 53.93(2) ?
    As2 Ca2 Ca2 3_556 6_556 54.26(2) ?
    As1 Ca2 Ca2 . 6_556 106.72(2) ?
    As1 Ca2 Ca2 8_665 6_556 105.034(19) ?
    Ca1 Ca2 Ca2 . 6_556 98.27(2) ?
    As3 Ca2 Ca1 . 7_665 127.17(4) ?
    As5 Ca2 Ca1 7_665 7_665 59.38(3) ?
    As2 Ca2 Ca1 7_665 7_665 49.75(3) ?
    As2 Ca2 Ca1 3_556 7_665 90.05(4) ?
    As1 Ca2 Ca1 . 7_665 53.30(3) ?
    As1 Ca2 Ca1 8_665 7_665 146.42(4) ?
    Ca1 Ca2 Ca1 . 7_665 103.38(3) ?
    Ca2 Ca2 Ca1 6_556 7_665 97.91(2) ?
    As3 Ca2 Ca1 . 8_665 117.40(4) ?
    As5 Ca2 Ca1 7_665 8_665 58.75(3) ?
    As2 Ca2 Ca1 7_665 8_665 89.54(4) ?
    As2 Ca2 Ca1 3_556 8_665 49.11(3) ?
    As1 Ca2 Ca1 . 8_665 149.92(4) ?
    As1 Ca2 Ca1 8_665 8_665 46.38(2) ?
    Ca1 Ca2 Ca1 . 8_665 143.14(4) ?
    Ca2 Ca2 Ca1 6_556 8_665 97.81(2) ?
    Ca1 Ca2 Ca1 7_665 8_665 106.95(4) ?
    As3 Ca2 Ca4 . 3 122.20(4) ?
    As5 Ca2 Ca4 7_665 3 51.17(3) ?
    As2 Ca2 Ca4 7_665 3 133.52(4) ?
    As2 Ca2 Ca4 3_556 3 107.46(4) ?
    As1 Ca2 Ca4 . 3 100.95(4) ?
    As1 Ca2 Ca4 8_665 3 47.48(3) ?
    Ca1 Ca2 Ca4 . 3 93.83(4) ?
    Ca2 Ca2 Ca4 6_556 3 151.41(3) ?
    Ca1 Ca2 Ca4 7_665 3 104.36(4) ?
    Ca1 Ca2 Ca4 8_665 3 58.77(3) ?
    As3 Ca2 Ca3 . 3_556 51.18(3) ?
    As5 Ca2 Ca3 7_665 3_556 124.16(4) ?
    As2 Ca2 Ca3 7_665 3_556 105.77(4) ?
    As2 Ca2 Ca3 3_556 3_556 67.53(3) ?
    As1 Ca2 Ca3 . 3_556 141.40(4) ?
    As1 Ca2 Ca3 8_665 3_556 44.89(2) ?
    Ca1 Ca2 Ca3 . 3_556 93.16(4) ?
    Ca2 Ca2 Ca3 6_556 3_556 61.37(2) ?
    Ca1 Ca2 Ca3 7_665 3_556 155.47(4) ?
    Ca1 Ca2 Ca3 8_665 3_556 66.39(3) ?
    Ca4 Ca2 Ca3 3 3_556 92.29(3) ?
    As1 Ca3 As1 6_556 . 153.39(7) ?
    As1 Ca3 As3 6_556 7_665 99.68(3) ?
    As1 Ca3 As3 . 7_665 99.68(3) ?
    As1 Ca3 As3 6_556 3_546 99.53(4) ?
    As1 Ca3 As3 . 3_546 99.53(4) ?
    As3 Ca3 As3 7_665 3_546 87.09(5) ?
    As1 Ca3 Ca1 6_556 4_556 55.12(3) ?
    As1 Ca3 Ca1 . 4_556 129.48(5) ?
    As3 Ca3 Ca1 7_665 4_556 51.06(3) ?
    As3 Ca3 Ca1 3_546 4_556 115.88(4) ?
    As1 Ca3 Ca1 6_556 7_665 129.48(5) ?
    As1 Ca3 Ca1 . 7_665 55.12(3) ?
    As3 Ca3 Ca1 7_665 7_665 51.06(3) ?
    As3 Ca3 Ca1 3_546 7_665 115.88(4) ?
    Ca1 Ca3 Ca1 4_556 7_665 76.70(4) ?
    As1 Ca3 Ca2 6_556 8_655 118.99(5) ?
    As1 Ca3 Ca2 . 8_655 63.39(3) ?
    As3 Ca3 Ca2 7_665 8_655 122.60(5) ?
    As3 Ca3 Ca2 3_546 8_655 48.34(3) ?
    Ca1 Ca3 Ca2 4_556 8_655 163.92(5) ?
    Ca1 Ca3 Ca2 7_665 8_655 111.49(3) ?
    As1 Ca3 Ca2 6_556 3_546 63.39(3) ?
    As1 Ca3 Ca2 . 3_546 118.99(5) ?
    As3 Ca3 Ca2 7_665 3_546 122.60(5) ?
    As3 Ca3 Ca2 3_546 3_546 48.34(3) ?
    Ca1 Ca3 Ca2 4_556 3_546 111.49(3) ?
    Ca1 Ca3 Ca2 7_665 3_546 163.92(5) ?
    Ca2 Ca3 Ca2 8_655 3_546 57.26(4) ?
    As1 Ca3 Ca6 6_556 7_665 159.48(6) ?
    As1 Ca3 Ca6 . 7_665 47.13(2) ?
    As3 Ca3 Ca6 7_665 7_665 66.21(3) ?
    As3 Ca3 Ca6 3_546 7_665 66.19(3) ?
    Ca1 Ca3 Ca6 4_556 7_665 116.23(4) ?
    Ca1 Ca3 Ca6 7_665 7_665 53.91(2) ?
    Ca2 Ca3 Ca6 8_655 7_665 63.47(2) ?
    Ca2 Ca3 Ca6 3_546 7_665 110.45(4) ?
    As1 Ca3 Ca6 6_556 3_546 47.13(2) ?
    As1 Ca3 Ca6 . 3_546 159.48(6) ?
    As3 Ca3 Ca6 7_665 3_546 66.21(3) ?
    As3 Ca3 Ca6 3_546 3_546 66.19(3) ?
    Ca1 Ca3 Ca6 4_556 3_546 53.91(2) ?
    Ca1 Ca3 Ca6 7_665 3_546 116.23(4) ?
    Ca2 Ca3 Ca6 8_655 3_546 110.45(4) ?
    Ca2 Ca3 Ca6 3_546 3_546 63.47(2) ?
    Ca6 Ca3 Ca6 7_665 3_546 112.34(5) ?
    As1 Ca3 Ca2 6_556 6_556 52.34(3) ?
    As1 Ca3 Ca2 . 6_556 105.29(5) ?
    As3 Ca3 Ca2 7_665 6_556 102.98(4) ?
    As3 Ca3 Ca2 3_546 6_556 151.04(3) ?
    Ca1 Ca3 Ca2 4_556 6_556 57.10(3) ?
    Ca1 Ca3 Ca2 7_665 6_556 90.83(4) ?
    Ca2 Ca3 Ca2 8_655 6_556 133.91(5) ?
    Ca2 Ca3 Ca2 3_546 6_556 105.24(3) ?
    Ca6 Ca3 Ca2 7_665 6_556 142.72(4) ?
    Ca6 Ca3 Ca2 3_546 6_556 92.81(2) ?
    As1 Ca3 Ca2 6_556 . 105.29(5) ?
    As1 Ca3 Ca2 . . 52.34(3) ?
    As3 Ca3 Ca2 7_665 . 102.98(4) ?
    As3 Ca3 Ca2 3_546 . 151.03(3) ?
    Ca1 Ca3 Ca2 4_556 . 90.83(4) ?
    Ca1 Ca3 Ca2 7_665 . 57.10(3) ?
    Ca2 Ca3 Ca2 8_655 . 105.24(3) ?
    Ca2 Ca3 Ca2 3_546 . 133.91(5) ?
    Ca6 Ca3 Ca2 7_665 . 92.81(2) ?
    Ca6 Ca3 Ca2 3_546 . 142.72(4) ?
    Ca2 Ca3 Ca2 6_556 . 53.41(4) ?
    As1 Ca4 As1 . 6 107.90(5) ?
    As1 Ca4 As5 . 5 145.83(4) ?
    As1 Ca4 As5 6 5 98.87(2) ?
    As1 Ca4 As5 . . 98.87(2) ?
    As1 Ca4 As5 6 . 145.83(4) ?
    As5 Ca4 As5 5 . 49.21(4) ?
    As1 Ca4 As4 . 3_545 97.54(4) ?
    As1 Ca4 As4 6 3_545 97.54(4) ?
    As5 Ca4 As4 5 3_545 99.63(5) ?
    As5 Ca4 As4 . 3_545 99.63(5) ?
    As1 Ca4 Ca5 . . 54.51(3) ?
    As1 Ca4 Ca5 6 . 54.51(3) ?
    As5 Ca4 Ca5 5 . 139.78(5) ?
    As5 Ca4 Ca5 . . 139.78(5) ?
    As4 Ca4 Ca5 3_545 . 112.28(6) ?
    As1 Ca4 As4 . . 74.59(4) ?
    As1 Ca4 As4 6 . 74.60(4) ?
    As5 Ca4 As4 5 . 93.05(4) ?
    As5 Ca4 As4 . . 93.05(4) ?
    As4 Ca4 As4 3_545 . 166.04(5) ?
    Ca5 Ca4 As4 . . 53.77(4) ?
    As1 Ca4 Ca5 . 3_545 122.51(3) ?
    As1 Ca4 Ca5 6 3_545 122.51(3) ?
    As5 Ca4 Ca5 5 3_545 52.11(3) ?
    As5 Ca4 Ca5 . 3_545 52.11(3) ?
    As4 Ca4 Ca5 3_545 3_545 53.09(4) ?
    Ca5 Ca4 Ca5 . 3_545 165.37(6) ?
    As4 Ca4 Ca5 . 3_545 140.86(5) ?
    As1 Ca4 Ca1 . . 49.96(3) ?
    As1 Ca4 Ca1 6 . 125.50(6) ?
    As5 Ca4 Ca1 5 . 97.10(4) ?
    As5 Ca4 Ca1 . . 59.55(3) ?
    As4 Ca4 Ca1 3_545 . 130.29(3) ?
    Ca5 Ca4 Ca1 . . 80.86(4) ?
    As4 Ca4 Ca1 . . 52.76(3) ?
    Ca5 Ca4 Ca1 3_545 . 108.29(4) ?
    As1 Ca4 Ca1 . 6 125.50(6) ?
    As1 Ca4 Ca1 6 6 49.96(3) ?
    As5 Ca4 Ca1 5 6 59.55(3) ?
    As5 Ca4 Ca1 . 6 97.10(4) ?
    As4 Ca4 Ca1 3_545 6 130.29(3) ?
    Ca5 Ca4 Ca1 . 6 80.86(4) ?
    As4 Ca4 Ca1 . 6 52.76(3) ?
    Ca5 Ca4 Ca1 3_545 6 108.29(4) ?
    Ca1 Ca4 Ca1 . 6 98.41(5) ?
    As1 Ca4 Ca6 . 7_665 48.28(3) ?
    As1 Ca4 Ca6 6 7_665 98.51(4) ?
    As5 Ca4 Ca6 5 7_665 147.74(6) ?
    As5 Ca4 Ca6 . 7_665 115.26(3) ?
    As4 Ca4 Ca6 3_545 7_665 51.14(3) ?
    Ca5 Ca4 Ca6 . 7_665 71.80(4) ?
    As4 Ca4 Ca6 . 7_665 117.74(4) ?
    Ca5 Ca4 Ca6 3_545 7_665 95.66(4) ?
    Ca1 Ca4 Ca6 . 7_665 94.61(3) ?
    Ca1 Ca4 Ca6 6 7_665 147.35(5) ?
    As1 Ca4 Ca6 . 3_545 98.51(4) ?
    As1 Ca4 Ca6 6 3_545 48.28(3) ?
    As5 Ca4 Ca6 5 3_545 115.26(3) ?
    As5 Ca4 Ca6 . 3_545 147.74(6) ?
    As4 Ca4 Ca6 3_545 3_545 51.14(3) ?
    Ca5 Ca4 Ca6 . 3_545 71.80(4) ?
    As4 Ca4 Ca6 . 3_545 117.74(4) ?
    Ca5 Ca4 Ca6 3_545 3_545 95.66(4) ?
    Ca1 Ca4 Ca6 . 3_545 147.35(5) ?
    Ca1 Ca4 Ca6 6 3_545 94.61(3) ?
    Ca6 Ca4 Ca6 7_665 3_545 60.40(5) ?
    As1 Ca5 As1 . 6 113.52(6) ?
    As1 Ca5 As5 . 7_665 98.54(2) ?
    As1 Ca5 As5 6 7_665 147.88(4) ?
    As1 Ca5 As5 . 3 147.88(4) ?
    As1 Ca5 As5 6 3 98.54(2) ?
    As5 Ca5 As5 7_665 3 49.36(4) ?
    As1 Ca5 As4 . . 83.12(4) ?
    As1 Ca5 As4 6 . 83.12(4) ?
    As5 Ca5 As4 7_665 . 99.44(4) ?
    As5 Ca5 As4 3 . 99.44(4) ?
    As1 Ca5 Ca4 . . 57.38(3) ?
    As1 Ca5 Ca4 6 . 57.38(3) ?
    As5 Ca5 Ca4 7_665 . 152.44(3) ?
    As5 Ca5 Ca4 3 . 152.44(3) ?
    As4 Ca5 Ca4 . . 66.93(5) ?
    As1 Ca5 As4 . 7_665 86.67(4) ?
    As1 Ca5 As4 6 7_665 86.67(4) ?
    As5 Ca5 As4 7_665 7_665 97.54(4) ?
    As5 Ca5 As4 3 7_665 97.54(4) ?
    As4 Ca5 As4 . 7_665 161.30(6) ?
    Ca4 Ca5 As4 . 7_665 94.37(5) ?
    As1 Ca5 Ca1 . 7_665 56.97(2) ?
    As1 Ca5 Ca1 6 7_665 139.54(6) ?
    As5 Ca5 Ca1 7_665 7_665 61.07(3) ?
    As5 Ca5 Ca1 3 7_665 99.68(4) ?
    As4 Ca5 Ca1 . 7_665 128.45(3) ?
    Ca4 Ca5 Ca1 . 7_665 107.53(4) ?
    As4 Ca5 Ca1 7_665 7_665 55.32(3) ?
    As1 Ca5 Ca1 . 4 139.54(6) ?
    As1 Ca5 Ca1 6 4 56.97(2) ?
    As5 Ca5 Ca1 7_665 4 99.68(4) ?
    As5 Ca5 Ca1 3 4 61.07(3) ?
    As4 Ca5 Ca1 . 4 128.45(3) ?
    Ca4 Ca5 Ca1 . 4 107.53(4) ?
    As4 Ca5 Ca1 7_665 4 55.32(3) ?
    Ca1 Ca5 Ca1 7_665 4 102.64(5) ?
    As1 Ca5 Ca4 . 3 110.65(4) ?
    As1 Ca5 Ca4 6 3 110.65(4) ?
    As5 Ca5 Ca4 7_665 3 52.32(3) ?
    As5 Ca5 Ca4 3 3 52.32(3) ?
    As4 Ca5 Ca4 . 3 52.67(4) ?
    Ca4 Ca5 Ca4 . 3 119.60(5) ?
    As4 Ca5 Ca4 7_665 3 146.03(6) ?
    Ca1 Ca5 Ca4 7_665 3 109.11(4) ?
    Ca1 Ca5 Ca4 4 3 109.11(4) ?
    As1 Ca5 Ca2 . . 55.25(2) ?
    As1 Ca5 Ca2 6 . 152.12(6) ?
    As5 Ca5 Ca2 7_665 . 50.42(2) ?
    As5 Ca5 Ca2 3 . 95.09(4) ?
    As4 Ca5 Ca2 . . 70.68(3) ?
    Ca4 Ca5 Ca2 . . 102.03(3) ?
    As4 Ca5 Ca2 7_665 . 115.54(3) ?
    Ca1 Ca5 Ca2 7_665 . 60.28(3) ?
    Ca1 Ca5 Ca2 4 . 149.46(5) ?
    Ca4 Ca5 Ca2 3 . 60.47(3) ?
    As1 Ca5 Ca2 . 6 152.12(6) ?
    As1 Ca5 Ca2 6 6 55.25(2) ?
    As5 Ca5 Ca2 7_665 6 95.09(4) ?
    As5 Ca5 Ca2 3 6 50.42(2) ?
    As4 Ca5 Ca2 . 6 70.68(3) ?
    Ca4 Ca5 Ca2 . 6 102.03(3) ?
    As4 Ca5 Ca2 7_665 6 115.54(3) ?
    Ca1 Ca5 Ca2 7_665 6 149.46(5) ?
    Ca1 Ca5 Ca2 4 6 60.28(3) ?
    Ca4 Ca5 Ca2 3 6 60.47(3) ?
    Ca2 Ca5 Ca2 . 6 120.73(5) ?
    As1 Ca6 As1 8_665 7_565 160.05(7) ?
    As1 Ca6 As4 8_665 5_565 92.05(2) ?
    As1 Ca6 As4 7_565 5_565 100.50(3) ?
    As1 Ca6 As4 8_665 . 100.51(3) ?
    As1 Ca6 As4 7_565 . 92.05(2) ?
    As4 Ca6 As4 5_565 . 101.95(5) ?
    As1 Ca6 Ca1 8_665 . 115.33(3) ?
    As1 Ca6 Ca1 7_565 . 58.77(2) ?
    As4 Ca6 Ca1 5_565 . 147.96(4) ?
    As4 Ca6 Ca1 . . 58.76(2) ?
    As1 Ca6 Ca1 8_665 2_565 58.77(2) ?
    As1 Ca6 Ca1 7_565 2_565 115.33(3) ?
    As4 Ca6 Ca1 5_565 2_565 58.76(2) ?
    As4 Ca6 Ca1 . 2_565 147.97(4) ?
    Ca1 Ca6 Ca1 . 2_565 149.70(6) ?
    As1 Ca6 Ca4 8_665 7_565 143.80(4) ?
    As1 Ca6 Ca4 7_565 7_565 50.75(2) ?
    As4 Ca6 Ca4 5_565 7_565 51.76(3) ?
    As4 Ca6 Ca4 . 7_565 89.17(4) ?
    Ca1 Ca6 Ca4 . 7_565 99.58(3) ?
    Ca1 Ca6 Ca4 2_565 7_565 95.54(3) ?
    As1 Ca6 Ca4 8_665 3 50.75(2) ?
    As1 Ca6 Ca4 7_565 3 143.80(4) ?
    As4 Ca6 Ca4 5_565 3 89.17(4) ?
    As4 Ca6 Ca4 . 3 51.76(3) ?
    Ca1 Ca6 Ca4 . 3 95.54(3) ?
    Ca1 Ca6 Ca4 2_565 3 99.58(3) ?
    Ca4 Ca6 Ca4 7_565 3 119.60(5) ?
    As1 Ca6 Ca6 8_665 5_565 99.97(3) ?
    As1 Ca6 Ca6 7_565 5_565 99.97(3) ?
    As4 Ca6 Ca6 5_565 5_565 50.97(2) ?
    As4 Ca6 Ca6 . 5_565 50.97(2) ?
    Ca1 Ca6 Ca6 . 5_565 105.15(3) ?
    Ca1 Ca6 Ca6 2_565 5_565 105.15(3) ?
    Ca4 Ca6 Ca6 7_565 5_565 59.80(2) ?
    Ca4 Ca6 Ca6 3 5_565 59.80(2) ?
    As1 Ca6 Ca3 8_665 3_556 46.20(3) ?
    As1 Ca6 Ca3 7_565 3_556 113.85(5) ?
    As4 Ca6 Ca3 5_565 3_556 118.74(3) ?
    As4 Ca6 Ca3 . 3_556 124.43(3) ?
    Ca1 Ca6 Ca3 . 3_556 92.94(4) ?
    Ca1 Ca6 Ca3 2_565 3_556 60.95(3) ?
    Ca4 Ca6 Ca3 7_565 3_556 145.51(4) ?
    Ca4 Ca6 Ca3 3 3_556 90.66(3) ?
    Ca6 Ca6 Ca3 5_565 3_556 146.17(2) ?
    As1 Ca6 Ca3 8_665 7_565 113.85(5) ?
    As1 Ca6 Ca3 7_565 7_565 46.20(3) ?
    As4 Ca6 Ca3 5_565 7_565 124.43(3) ?
    As4 Ca6 Ca3 . 7_565 118.74(3) ?
    Ca1 Ca6 Ca3 . 7_565 60.95(3) ?
    Ca1 Ca6 Ca3 2_565 7_565 92.94(4) ?
    Ca4 Ca6 Ca3 7_565 7_565 90.66(3) ?
    Ca4 Ca6 Ca3 3 7_565 145.51(4) ?
    Ca6 Ca6 Ca3 5_565 7_565 146.17(2) ?
    Ca3 Ca6 Ca3 3_556 7_565 67.66(5) ?
    As1 Ca6 Ca2 8_665 . 59.33(2) ?
    As1 Ca6 Ca2 7_565 . 112.86(3) ?
    As4 Ca6 Ca2 5_565 . 145.04(3) ?
    As4 Ca6 Ca2 . . 67.851(19) ?
    Ca1 Ca6 Ca2 . . 56.14(3) ?
    Ca1 Ca6 Ca2 2_565 . 111.93(3) ?
    Ca4 Ca6 Ca2 7_565 . 152.53(3) ?
    Ca4 Ca6 Ca2 3 . 57.74(2) ?
    Ca6 Ca6 Ca2 5_565 . 110.57(3) ?
    Ca3 Ca6 Ca2 3_556 . 56.98(3) ?
    Ca3 Ca6 Ca2 7_565 . 87.77(4) ?
_iucr_refine_instructions_details
;
TITL Ca4As3-55 in Pbam (No.55)
CELL 0.71073  11.5137  12.0584  10.3426  90.000  90.000  90.000
ZERR    8.00   0.0005   0.0006   0.0004   0.000   0.000   0.000
LATT  1
SYMM -X, -Y, Z
SYMM 0.5-X, 0.5+Y, -Z
SYMM 0.5+X, 0.5-Y, -Z
SFAC CA AS
UNIT 32 24
L.S. 20
BOND
FMAP 2
PLAN 20
acta
WGHT    0.013800
FVAR       0.09442
AS1   2    0.337174    0.176280    0.233366    11.00000    0.00850    0.01165 =
         0.00867    0.00039   -0.00046    0.00095
AS2   2    0.038795    0.097119    0.500000    10.50000    0.01086    0.01203 =
         0.01095    0.00000    0.00000   -0.00053
AS3   2    0.135202    0.386365    0.500000    10.50000    0.00982    0.01212 =
         0.01002    0.00000    0.00000   -0.00192
AS4   2    0.140209    0.356899    0.000000    10.50000    0.00990    0.01211 =
         0.01448    0.00000    0.00000    0.00017
AS5   2    0.000000    0.000000    0.122157    10.50000    0.00785    0.01055 =
         0.00869    0.00000    0.00000    0.00083
CA1   1    0.094031    0.235351    0.273414    11.00000    0.00883    0.01180 =
         0.01319    0.00024    0.00024    0.00030
CA2   1    0.323254    0.432985    0.323393    11.00000    0.01188    0.01346 =
         0.01120   -0.00092    0.00235    0.00016
CA3   1    0.374929    0.135958    0.500000    10.50000    0.01475    0.01537 =
         0.00986    0.00000    0.00000   -0.00181
CA4   1    0.225734    0.076755    0.000000    10.50000    0.00911    0.01413 =
         0.00977    0.00000    0.00000   -0.00179
CA5   1    0.399692    0.293080    0.000000    10.50000    0.01184    0.00955 =
         0.00956    0.00000    0.00000   -0.00156
CA6   1    0.000000    0.500000    0.185186    10.50000    0.00809    0.01023 =
         0.02021    0.00000    0.00000    0.00029
HKLF 4
REM  Ca4As3-55 in Pbam (No.55)
REM R1 =  0.0335 for   1273 Fo > 4sig(Fo)  and  0.0991 for all   2659 data
REM     75 parameters refined using      0 restraints
END
;
