# Supplementary material for: Ca4As3 – a new binary calcium arsenide
Source: Acta Crystallogr E Crystallogr Commun. 2015 Nov 28;71(Pt 12):1548–50. doi: 10.1107/S2056989015022367 (PMC4719836; doi:10.1107/S2056989015022367)
Supplement: Supplementary file 2 [file e-71-01548-Isup2.hkl]

# 
# h,k,l, Fc-squared, Fo-squared, sigma(Fo-squared) and status flag 
# 
data_I
_shelx_title ' Ca4As3-55 in Pbam (No.55)' 
_shelx_refln_list_code          4 
_shelx_F_calc_maximum      626.03 
_exptl_crystal_F_000      1432.00 
_reflns_d_resolution_high  0.6533 
 
loop_ 
 _symmetry_equiv_pos_as_xyz 
 'x, y, z' 
 '-x, -y, z' 
 '-x+1/2, y+1/2, -z' 
 'x+1/2, -y+1/2, -z' 
 '-x, -y, -z' 
 'x, y, -z' 
 'x-1/2, -y-1/2, z' 
 '-x-1/2, y-1/2, z' 
 
_cell_length_a    11.5137 
_cell_length_b    12.0584 
_cell_length_c    10.3426 
_cell_angle_alpha  90.000 
_cell_angle_beta   90.000 
_cell_angle_gamma  90.000 
 
_shelx_F_squared_multiplier     1.000 
 
loop_ 
 _refln_index_h 
 _refln_index_k 
 _refln_index_l 
 _refln_F_squared_calc 
 _refln_F_squared_meas 
 _refln_F_squared_sigma 
 _refln_observed_status 
   2   0   0     5392.27     6167.60    440.65 o 
   4   0   0    75877.55    75984.05   1282.46 o 
   6   0   0   122161.91   116931.27   2277.02 o 
   8   0   0    26510.47    25852.05   1341.55 o 
  10   0   0     1423.94     1746.46   1193.57 o 
  12   0   0    16645.66    16766.30   1593.90 o 
  14   0   0      558.29      757.01   1478.17 o 
  16   0   0     1695.78     1793.69   1773.56 o 
   2   1   0      144.13      323.00    324.89 o 
   3   1   0    56501.14    61004.38    748.54 o 
   4   1   0    56047.50    55800.52    787.20 o 
   5   1   0    38272.94    39121.73    754.23 o 
   6   1   0      126.90      305.84    428.30 o 
   7   1   0    33719.09    33828.31    762.85 o 
   8   1   0    10457.99     9802.61    557.12 o 
   9   1   0     1050.01     1138.15    790.48 o 
  10   1   0    27682.15    28003.04   1123.47 o 
  11   1   0    10063.14    10821.28    956.03 o 
  12   1   0     1495.57     1975.74    892.63 o 
  13   1   0     2001.82     1467.83    952.10 o 
  14   1   0     3586.45     3249.19   1028.28 o 
  15   1   0     5411.91     4373.38   1139.06 o 
  16   1   0     8199.34     6575.34   1428.03 o 
  17   1   0     2225.66     1398.03   1942.80 o 
   0   2   0        8.78      117.26    485.70 o 
   1   2   0      296.02      732.34    376.01 o 
   2   2   0    17130.97    19439.44    516.47 o 
   3   2   0      568.61      876.52    379.59 o 
   4   2   0   156437.30   151793.13   1397.63 o 
   5   2   0    28251.16    28672.29    746.06 o 
   6   2   0    35174.13    35139.43    848.46 o 
   7   2   0    13472.00    13103.60    716.23 o 
   8   2   0     6817.76     6471.59    650.29 o 
   9   2   0       29.98      412.10    776.86 o 
  10   2   0     3902.27     3851.04    824.43 o 
  11   2   0      839.46      804.72    809.39 o 
  12   2   0      295.78      244.99    883.54 o 
  13   2   0     6970.47     6233.00   1044.80 o 
  14   2   0     5143.16     3415.34   1093.36 o 
  15   2   0       20.64     -178.32   1271.41 o 
  16   2   0    19164.29    18269.29   1884.29 o 
  17   2   0    15335.71    11102.56   2202.53 o 
   1   3   0    55552.36    60498.20    823.60 o 
   2   3   0     2227.99     2446.35    519.08 o 
   3   3   0   132706.95   132216.41   2083.54 o 
   4   3   0      911.29     1119.78    417.84 o 
   5   3   0    14528.32    14559.29    556.77 o 
   6   3   0      546.62      493.79    293.81 o 
   7   3   0    90759.83    89836.47   1347.59 o 
   8   3   0    15200.33    15673.74   1000.78 o 
   9   3   0    12271.64    12308.99   1149.96 o 
  10   3   0    30712.00    29996.85   1369.11 o 
  11   3   0     1865.40     1060.01    908.90 o 
  12   3   0    15529.79    15898.57   1112.51 o 
  13   3   0    13846.51    14387.28   1153.14 o 
  14   3   0      894.34      457.41   1049.11 o 
  15   3   0      714.94      480.59    932.02 o 
  16   3   0      458.25     -381.41   1634.32 o 
  17   3   0      901.69     -301.43   2623.59 o 
   0   4   0    15912.30    16842.94    943.86 o 
   1   4   0    39976.46    41851.68    809.73 o 
   2   4   0    51089.49    52375.56    950.40 o 
   3   4   0       35.50      277.91    457.27 o 
   4   4   0    63702.80    63939.94   1006.95 o 
   5   4   0    86274.75    85947.48   1112.26 o 
   6   4   0     7639.17     7559.82    570.27 o 
   7   4   0    25262.07    24644.51    693.89 o 
   8   4   0      197.91      209.85    727.69 o 
   9   4   0     3078.18     3239.14    794.52 o 
  10   4   0    88174.09    90504.02   1841.93 o 
  11   4   0    19427.82    19291.17   1134.50 o 
  12   4   0    39525.81    40495.68   1419.16 o 
  13   4   0    12276.67    12394.01   1135.16 o 
  14   4   0       93.97     -261.50   1197.47 o 
  15   4   0       79.75      291.97   1437.47 o 
  16   4   0      315.72      -11.31   2040.86 o 
   1   5   0      231.89      399.45    516.86 o 
   2   5   0     2594.38     2712.76    607.07 o 
   3   5   0     2621.15     2484.99    585.97 o 
   4   5   0     4127.12     4774.93    600.20 o 
   5   5   0    51917.07    53039.55   1298.98 o 
   6   5   0      627.73      968.96    599.47 o 
   7   5   0     3484.33     2726.10    629.20 o 
   8   5   0     5188.52     5532.89    866.45 o 
   9   5   0    51521.36    51580.68   1345.75 o 
  10   5   0     1268.42      895.38    908.45 o 
  11   5   0      778.38      575.72    962.97 o 
  12   5   0      631.81      424.24    899.13 o 
  13   5   0       19.94      -78.50   1083.64 o 
  14   5   0     9135.39     9222.55   1805.59 o 
  15   5   0    16987.53    18325.71   2561.70 o 
  16   5   0     3216.12     3876.88   2462.33 o 
   0   6   0     4378.14     5007.12    929.41 o 
   1   6   0     8519.29     8065.11    686.10 o 
   2   6   0     2218.95     1914.63    655.30 o 
   3   6   0      751.17      704.38    653.28 o 
   4   6   0       15.29      262.02    625.32 o 
   5   6   0    19825.32    19277.34    867.54 o 
   6   6   0    83471.91    84128.59   1496.20 o 
   7   6   0     1818.12     1416.88    739.30 o 
   8   6   0    17478.71    17299.36   1082.31 o 
   9   6   0     6702.00     6901.09    940.55 o 
  10   6   0      206.46     -173.91    978.07 o 
  11   6   0     4803.53     4340.17   1077.31 o 
  12   6   0    20618.67    20366.05   1482.58 o 
  13   6   0     3139.09     2114.51   1588.50 o 
  14   6   0    15716.21    15428.27   1964.47 o 
  15   6   0     6871.25     5787.10   2175.85 o 
  16   6   0     2913.45     1539.47   4292.36 o 
   1   7   0    51252.81    48906.58   1112.49 o 
   2   7   0   118346.89   114544.23   1665.49 o 
   3   7   0    72457.36    70883.72   1414.32 o 
   4   7   0     3230.88     3218.15    711.91 o 
   5   7   0     5849.29     5465.78    810.90 o 
   6   7   0      799.06     1221.61    772.63 o 
   7   7   0      406.67      296.25    798.76 o 
   8   7   0    19379.33    19832.54   1124.17 o 
   9   7   0      401.43      595.41    889.30 o 
  10   7   0     1046.78      600.91   1030.95 o 
  11   7   0     2343.45     2050.52   1273.72 o 
  12   7   0      181.24     -351.19   2095.57 o 
  13   7   0      322.79     1194.44   1601.26 o 
  14   7   0     7299.71     6896.87   2198.54 o 
  15   7   0     3326.09     3955.12   2379.99 o 
   0   8   0     6061.84     6076.31   1169.54 o 
   1   8   0     1031.82      444.06    723.72 o 
   2   8   0    67927.20    68239.17   1492.10 o 
   3   8   0     1358.71      997.15    816.02 o 
   4   8   0     1240.40     1006.74    866.32 o 
   5   8   0    25354.36    27715.04   1128.39 o 
   6   8   0     1434.65     1442.84    822.00 o 
   7   8   0       92.79     -289.32    796.05 o 
   8   8   0    57986.96    60478.95   1621.78 o 
   9   8   0      753.55      597.52    936.33 o 
  10   8   0     9887.05     9209.70   1347.96 o 
  11   8   0     2233.19     2404.51   1599.32 o 
  12   8   0     4332.18     3775.84   2007.29 o 
  13   8   0     1137.38     1152.92   2210.27 o 
  14   8   0    16788.67    15971.41   2748.93 o 
  15   8   0      385.46     -693.55   4507.48 o 
   1   9   0    21397.26    21264.61   1089.66 o 
   2   9   0    32759.29    32520.14   1287.00 o 
   3   9   0     1561.58     1736.76    897.94 o 
   4   9   0     9410.19     9339.66   1053.08 o 
   5   9   0      211.24      170.37    856.19 o 
   6   9   0    14787.81    15502.04   1023.90 o 
   7   9   0      459.53      642.03    849.24 o 
   8   9   0     2025.56     1702.81    964.01 o 
   9   9   0     1327.64     1220.69   1086.89 o 
  10   9   0    10918.76     9590.58   1789.91 o 
  11   9   0     5027.06     4265.82   1843.25 o 
  12   9   0      201.05     -104.68   2324.43 o 
  13   9   0     2301.53     2119.61   2189.39 o 
  14   9   0     4609.47     4194.16   2101.65 o 
   0  10   0    10705.25    10522.54   1496.99 o 
   1  10   0    13844.06    14276.53   1082.89 o 
   2  10   0    27916.98    29411.19   1337.80 o 
   3  10   0      220.15      686.53    966.85 o 
   4  10   0    27204.12    28376.79   1304.81 o 
   5  10   0    10873.49    10880.61   1028.04 o 
   6  10   0     5012.39     5016.64    910.96 o 
   7  10   0     3374.73     3137.36    926.71 o 
   8  10   0     4644.50     4269.45   1211.70 o 
   9  10   0    14294.88    15264.35   1580.93 o 
  10  10   0     1714.70     1404.45   1419.89 o 
  11  10   0     6494.79     8058.98   2189.56 o 
  12  10   0      102.10     1020.82   2275.33 o 
  13  10   0     1910.57     1010.36   2316.03 o 
   1  11   0     1153.53     1224.43    904.52 o 
   2  11   0     4022.28     3951.12   1015.25 o 
   3  11   0    14289.21    14195.90   1190.35 o 
   4  11   0     9430.52     9686.58   1135.50 o 
   5  11   0      997.00      762.59    944.80 o 
   6  11   0      381.44      209.58    946.20 o 
   7  11   0     1042.81      901.08    680.23 o 
   8  11   0    21866.16    23196.90   1727.12 o 
   9  11   0     6081.96     6094.07   1500.78 o 
  10  11   0     1599.14      884.37   1687.79 o 
  11  11   0    15240.81    16461.99   2650.41 o 
  12  11   0       28.60     -540.12   2547.53 o 
   0  12   0    27554.88    28105.61   1846.98 o 
   1  12   0     5429.96     4891.94   1055.49 o 
   2  12   0     2001.22     1554.01   1044.48 o 
   3  12   0      441.59       77.39   1037.82 o 
   4  12   0    15514.17    17112.44   1300.74 o 
   5  12   0     4629.08     4531.36   1008.53 o 
   6  12   0    17073.58    18061.54   1384.78 o 
   7  12   0    34314.73    34022.88   2021.80 o 
   8  12   0      343.58     -200.01   1398.35 o 
   9  12   0     2548.05     4111.03   1846.97 o 
  10  12   0      742.20     1536.00   1924.93 o 
  11  12   0     5137.25     4352.17   2158.25 o 
  12  12   0    14321.33    16082.64   2760.87 o 
   1  13   0     8738.29     9097.60   1197.12 o 
   2  13   0       64.58       53.91   1104.18 o 
   3  13   0     3669.29     3056.10   1096.63 o 
   4  13   0    13992.87    14549.11   1310.58 o 
   5  13   0      547.70      715.83   1150.68 o 
   6  13   0     2319.14     1755.71   1327.07 o 
   7  13   0      123.55      401.89   1563.76 o 
   8  13   0     5543.00     5599.39   1831.77 o 
   9  13   0      391.59      895.70   2043.85 o 
  10  13   0     2225.03     1513.28   2184.06 o 
  11  13   0     1707.61        3.11   2451.30 o 
   0  14   0     2029.15     1673.73   1502.99 o 
   1  14   0     8035.76     8997.87   1252.29 o 
   2  14   0     1486.86     1215.80   1140.49 o 
   3  14   0     4874.07     3431.83   1173.49 o 
   4  14   0     5937.87     5138.20   1178.07 o 
   5  14   0       41.17      654.14   1410.32 o 
   6  14   0      163.31      199.03   1347.10 o 
   7  14   0      127.76       15.02   1578.20 o 
   8  14   0     6570.05     8504.49   2172.99 o 
   9  14   0       88.15     -222.58   2102.18 o 
  10  14   0    10863.00     8538.76   2324.17 o 
   1  15   0      179.47     -276.76   1258.55 o 
   2  15   0     1144.25      627.91   1363.09 o 
   3  15   0     5167.47     3093.63   1056.97 o 
   4  15   0     3702.45     3400.25   1653.90 o 
   5  15   0     8470.32     7839.44   1649.46 o 
   6  15   0     1082.86      621.56   1690.44 o 
   7  15   0     1083.96     1652.82   1966.85 o 
   8  15   0     3849.17     2931.59   1994.31 o 
   9  15   0     1331.84    -2069.43   3772.48 o 
   0  16   0     9782.58     9112.56   2033.43 o 
   1  16   0     6206.31     5769.35   1483.37 o 
   2  16   0       84.05      177.59   1657.53 o 
   3  16   0     4309.24     3640.07   1699.35 o 
   4  16   0       14.50      155.89   1537.27 o 
   5  16   0     2981.59     2516.39   1644.49 o 
   6  16   0    10963.58    12131.59   2297.16 o 
   7  16   0     1884.98     1153.37   2140.54 o 
   1  17   0      108.94     -136.59   2130.80 o 
   2  17   0     1445.09      597.47   1734.10 o 
   3  17   0     1525.67     1260.66   1770.96 o 
   4  17   0       54.24      244.13   1704.57 o 
   5  17   0      389.01      643.54   1575.43 o 
   2  18   0     1689.87      169.18   3134.96 o 
   3  18   0     1270.22      857.42   2453.31 o 
   2   0   1      719.57      864.85    269.01 o 
   4   0   1    13732.63    14577.31    460.28 o 
   6   0   1      245.96      260.87    257.25 o 
   8   0   1    10372.49     9851.08    799.83 o 
  10   0   1    10816.86    10473.81    922.26 o 
  12   0   1    17320.58    15905.75   1119.54 o 
  14   0   1    11272.23    11636.28   1218.30 o 
  16   0   1      106.93      -39.93    971.01 o 
   2   1   1     1458.68     1624.22    233.30 o 
   3   1   1      380.40      442.99    254.71 o 
   4   1   1    16133.03    16402.46    390.90 o 
   5   1   1     1044.96      937.23    305.27 o 
   6   1   1      992.64     1016.90    313.02 o 
   7   1   1     1275.25     1324.89    328.40 o 
   8   1   1        6.69      173.49    328.62 o 
   9   1   1    28706.36    29852.50    771.68 o 
  10   1   1       95.66      267.79    571.17 o 
  11   1   1      127.36      305.50    589.70 o 
  12   1   1     2729.95     2053.56    638.33 o 
  13   1   1     3904.77     3058.96    672.87 o 
  14   1   1      209.60      167.96    751.74 o 
  15   1   1     3564.24     2761.40    906.08 o 
  16   1   1      595.17      123.14   1042.33 o 
  17   1   1     1500.14       72.03   1444.20 o 
   0   2   1      333.71      517.77    257.19 o 
   1   2   1      215.67      413.13    223.69 o 
   2   2   1     4251.54     5047.86    311.03 o 
   3   2   1    34284.80    35365.43    463.08 o 
   4   2   1    30801.42    31494.55    470.74 o 
   5   2   1     2611.95     2411.17    260.88 o 
   6   2   1     1016.91      730.12    358.33 o 
   7   2   1      444.57      423.46    378.07 o 
   8   2   1     6920.89     6604.39    473.27 o 
   9   2   1     4608.77     4706.36    587.69 o 
  10   2   1     6133.94     6055.84    606.21 o 
  11   2   1     2036.66     1868.82    582.29 o 
  12   2   1     2825.37     2347.46    646.63 o 
  13   2   1      111.44      102.37    675.03 o 
  14   2   1     5482.13     4776.37    932.83 o 
  15   2   1      296.44      133.79    880.90 o 
  16   2   1     1495.63      564.62    925.85 o 
  17   2   1      170.42     -224.82   1392.07 o 
   1   3   1     2003.04     2109.11    278.42 o 
   2   3   1     3412.20     3776.49    353.59 o 
   3   3   1     5488.31     5555.00    351.43 o 
   4   3   1    13959.28    14082.37    408.66 o 
   5   3   1    13035.73    13062.31    398.70 o 
   6   3   1     1968.80     1800.61    288.95 o 
   7   3   1     3497.59     3064.33    469.38 o 
   8   3   1    15420.91    15697.22    586.61 o 
   9   3   1      563.61     1041.12    594.89 o 
  10   3   1     2356.68     2317.08    602.20 o 
  11   3   1       38.79      119.17    632.71 o 
  12   3   1       94.68       85.99    679.41 o 
  13   3   1     3682.54     3075.18    766.18 o 
  14   3   1     3195.11     3078.08    878.07 o 
  15   3   1      226.51      -76.79    876.31 o 
  16   3   1      460.52     -143.43   1109.91 o 
  17   3   1      124.61     -196.21   1544.14 o 
   0   4   1    55857.96    57508.95    648.30 o 
   1   4   1    28772.33    30142.60    427.67 o 
   2   4   1    36811.38    36925.29    607.21 o 
   3   4   1        0.16      268.76    331.18 o 
   4   4   1     2536.87     2348.45    350.53 o 
   5   4   1    10022.83    10117.99    429.81 o 
   6   4   1     5901.86     5711.92    407.80 o 
   7   4   1     9970.23     9453.61    427.66 o 
   8   4   1     8513.56     8860.46    598.89 o 
   9   4   1      117.62      246.62    539.88 o 
  10   4   1     1658.89     1596.22    577.03 o 
  11   4   1       36.63      142.41    637.60 o 
  12   4   1      638.05      840.88    685.68 o 
  13   4   1       83.90      105.07    582.04 o 
  14   4   1       28.83      335.83    942.22 o 
  15   4   1      265.85     -141.82   1120.14 o 
  16   4   1     2677.04     2360.61   1226.21 o 
  17   4   1      212.52        0.00   2320.41 o 
   1   5   1    13626.38    13624.17    330.13 o 
   2   5   1     5275.98     5235.97    402.70 o 
   3   5   1    31427.27    30784.09    610.04 o 
   4   5   1     3739.10     3955.40    411.75 o 
   5   5   1     4220.03     3744.51    426.32 o 
   6   5   1    10542.15    10494.59    508.34 o 
   7   5   1      314.29      254.97    434.54 o 
   8   5   1      365.49       29.87    579.33 o 
   9   5   1      768.67      480.40    559.52 o 
  10   5   1     2077.19     1341.50    625.68 o 
  11   5   1     5123.73     4352.40    745.00 o 
  12   5   1      170.90      175.58    537.61 o 
  13   5   1     1641.76     1835.58    860.78 o 
  14   5   1      941.13     1060.93    994.68 o 
  15   5   1     2083.26     1926.16   1339.30 o 
  16   5   1     1434.72      -11.17   1500.08 o 
   0   6   1    69656.78    67623.65    840.18 o 
   1   6   1     1650.99     1694.97    360.44 o 
   2   6   1    24863.71    24096.36    528.45 o 
   3   6   1      331.43      595.63    448.79 o 
   4   6   1       86.83      383.95    437.48 o 
   5   6   1       34.68      291.59    456.42 o 
   6   6   1    26792.37    26805.24    689.54 o 
   7   6   1     6636.71     6619.82    559.69 o 
   8   6   1     2471.56     1955.02    608.97 o 
   9   6   1     2695.28     2105.04    577.85 o 
  10   6   1      441.27      417.69    733.73 o 
  11   6   1      113.00      337.52    540.14 o 
  12   6   1      353.95      358.33    878.66 o 
  13   6   1      246.66     -209.29   1114.96 o 
  14   6   1      143.40      549.88   1420.43 o 
  15   6   1      147.30      192.66   1416.30 o 
  16   6   1      617.68      -29.89   2803.19 o 
   1   7   1     2616.04     2178.26    373.19 o 
   2   7   1     7345.94     7299.03    518.66 o 
   3   7   1     7589.37     7143.67    510.06 o 
   4   7   1     2597.16     2421.80    515.54 o 
   5   7   1     4577.27     4140.63    540.37 o 
   6   7   1      126.52       82.31    545.12 o 
   7   7   1     1600.69     1320.02    553.44 o 
   8   7   1     6434.44     5730.51    645.20 o 
   9   7   1      629.29      670.46    674.04 o 
  10   7   1     3559.01     2135.23    560.19 o 
  11   7   1     2932.82     2807.81    963.13 o 
  12   7   1      190.80      692.69   1007.95 o 
  13   7   1     1598.18     1376.54    800.20 o 
  14   7   1     1160.89      632.76   1468.78 o 
  15   7   1      343.25      640.38   1595.85 o 
   0   8   1     1006.56     1159.86    718.17 o 
   1   8   1     5691.90     5035.95    381.40 o 
   2   8   1     4022.60     4020.38    517.89 o 
   3   8   1     2114.20     1785.65    553.63 o 
   4   8   1    11383.35    11326.84    680.21 o 
   5   8   1    20822.15    21246.56    748.70 o 
   6   8   1    12164.10    12500.21    684.14 o 
   7   8   1     4618.66     4993.09    592.51 o 
   8   8   1      159.00      378.92    678.37 o 
   9   8   1     2791.92     2065.35    485.74 o 
  10   8   1     1980.43     1524.76    972.59 o 
  11   8   1      620.90      537.93   1027.09 o 
  12   8   1     6554.02     4119.46    866.19 o 
  13   8   1     6315.49     6896.95   1615.79 o 
  14   8   1      755.58     1635.49   1509.22 o 
  15   8   1      766.06      407.30   3152.63 o 
   1   9   1     6355.85     6515.31    638.26 o 
   2   9   1    13542.44    12967.65    618.23 o 
   3   9   1    11992.70    12279.21    703.22 o 
   4   9   1     3285.77     3345.89    661.97 o 
   5   9   1      375.15      551.70    601.18 o 
   6   9   1     4529.54     4061.56    598.43 o 
   7   9   1    14230.09    14753.79    765.77 o 
   8   9   1     5469.89     5167.25    825.17 o 
   9   9   1     1443.02     1333.40    795.76 o 
  10   9   1     2899.67     2697.50    930.64 o 
  11   9   1      713.36      591.41    927.74 o 
  12   9   1        8.89      -44.39   1369.79 o 
  13   9   1     1349.21      889.34   1658.05 o 
  14   9   1     1239.32      539.75   1779.82 o 
   0  10   1     1070.80      952.63    890.91 o 
   1  10   1     5615.28     5957.90    683.33 o 
   2  10   1      388.50      426.99    679.52 o 
   3  10   1      242.96      286.86    661.39 o 
   4  10   1     4548.00     4383.36    674.06 o 
   5  10   1      162.81      269.75    605.94 o 
   6  10   1       53.21       -8.64    638.92 o 
   7  10   1      194.32       53.15    462.04 o 
   8  10   1      296.24      441.60    805.27 o 
   9  10   1      599.28      538.68    897.03 o 
  10  10   1    21034.68    21423.59   1363.55 o 
  11  10   1       22.22     -161.80   1355.06 o 
  12  10   1    10719.97     8907.88   1726.53 o 
  13  10   1      714.34      839.44   1825.13 o 
   1  11   1       46.78      192.92    643.61 o 
   2  11   1    19858.12    20673.13    877.68 o 
   3  11   1     1001.60      934.46    667.75 o 
   4  11   1      558.17      519.94    688.03 o 
   5  11   1      378.36      355.66    686.80 o 
   6  11   1     1245.73     1084.78    493.80 o 
   7  11   1     1596.45     1142.08    510.48 o 
   8  11   1      655.23      794.33    919.69 o 
   9  11   1     2573.00     1449.20    790.06 o 
  10  11   1     3103.22     3107.53   1160.37 o 
  11  11   1      411.91      -71.71   1730.15 o 
  12  11   1      584.56     1052.67   1607.07 o 
   0  12   1     3213.75     3010.86    946.18 o 
   1  12   1     2506.46     2530.04    697.62 o 
   2  12   1       40.03      546.93    722.03 o 
   3  12   1     2417.54     2570.17    739.08 o 
   4  12   1     1186.99      732.57    799.63 o 
   5  12   1    16435.53    16518.91    967.76 o 
   6  12   1     3719.47     3302.43    798.95 o 
   7  12   1     5547.18     4821.00    945.50 o 
   8  12   1     6498.36     6488.38   1214.35 o 
   9  12   1     2899.27     2482.44   1179.60 o 
  10  12   1      207.44      820.67   1254.16 o 
  11  12   1       98.61      648.09   1590.67 o 
  12  12   1      265.38      631.53   1598.28 o 
   1  13   1     1210.52      986.23    757.42 o 
   2  13   1     7724.21     7280.16    840.97 o 
   3  13   1     9494.25     8611.00    909.12 o 
   4  13   1       86.63      223.15    898.48 o 
   5  13   1     5293.01     4215.87    842.17 o 
   6  13   1        6.77      168.86    867.45 o 
   7  13   1     2700.85     1639.86    745.23 o 
   8  13   1     7352.54     7106.48   1290.37 o 
   9  13   1      872.58      464.34   1279.49 o 
  10  13   1     1586.48     1273.02   1386.13 o 
  11  13   1      804.03     1142.09   1711.32 o 
   0  14   1    21578.57    21868.28   1480.93 o 
   1  14   1       76.97      256.85    791.37 o 
   2  14   1     3230.67     2881.37    895.73 o 
   3  14   1      658.36      775.54    905.65 o 
   4  14   1       60.66      190.85    886.54 o 
   5  14   1       60.58       21.52    906.91 o 
   6  14   1      543.86      194.28   1070.23 o 
   7  14   1     1979.14     2436.95   1208.19 o 
   8  14   1     7953.60     8099.74   1404.08 o 
   9  14   1      883.28      438.18   1412.27 o 
  10  14   1       28.39    -1120.36   1894.65 o 
   1  15   1     3975.21     3296.08    878.03 o 
   2  15   1     4394.66     4344.66    992.18 o 
   3  15   1     4125.11     3804.28   1025.23 o 
   4  15   1     2530.76     2376.02    991.46 o 
   5  15   1       68.98       41.85   1124.94 o 
   6  15   1     2412.15     1677.59   1239.03 o 
   7  15   1      316.90      340.73   1198.60 o 
   8  15   1      825.22      173.05   1338.19 o 
   9  15   1     1469.43     -529.78   2828.83 o 
   0  16   1      391.38      -51.34   1757.24 o 
   1  16   1     2320.40     1765.08   1084.12 o 
   2  16   1     4694.65     3450.53   1061.98 o 
   3  16   1     4235.83     3349.28   1052.31 o 
   4  16   1     7787.08     6441.22   1185.53 o 
   5  16   1     8156.07     7291.41   1248.93 o 
   6  16   1      380.04     -190.89   1298.55 o 
   7  16   1     1461.48      714.39   1390.04 o 
   1  17   1     1534.45     1470.32   1482.77 o 
   2  17   1     4362.37     3226.59   1336.00 o 
   3  17   1      111.90      152.71   1235.64 o 
   4  17   1       17.42     1228.81   1197.62 o 
   5  17   1      208.72      127.49   1016.51 o 
   0  18   1      599.98     -528.84   1945.06 o 
   1  18   1     2757.19      919.87   3398.26 o 
   2  18   1     2083.43      421.98   2805.01 o 
   0   0   2     5661.19     6510.82    414.34 o 
   2   0   2     7560.61     8809.89    428.82 o 
   4   0   2      232.26      219.28    368.77 o 
   6   0   2    21378.35    21563.05    645.32 o 
   8   0   2    47764.53    47143.77   1142.99 o 
  10   0   2    10424.99     9770.53    900.57 o 
  12   0   2    95136.88    95248.93   1882.24 o 
  14   0   2     5617.52     5666.37   1256.99 o 
  16   0   2     2786.15     1228.59   1339.34 o 
   1   1   2     1771.19     1807.16    306.17 o 
   2   1   2    34009.43    37039.70    453.95 o 
   3   1   2    43827.70    45947.95    452.93 o 
   4   1   2    84743.78    85364.67    662.81 o 
   5   1   2    24373.54    23949.35    471.62 o 
   6   1   2     1457.81     1514.21    339.37 o 
   7   1   2     8779.27     8638.63    452.70 o 
   8   1   2   109937.48   107154.61   1016.17 o 
   9   1   2      640.58      603.35    533.34 o 
  10   1   2        8.18      267.20    537.83 o 
  11   1   2      970.80      676.17    575.63 o 
  12   1   2    21066.78    21957.35    842.50 o 
  13   1   2     1121.49      642.36    718.31 o 
  14   1   2      352.71      448.71    683.55 o 
  15   1   2    10611.84     9126.50   1167.27 o 
  16   1   2       54.00      687.08   1180.14 o 
  17   1   2      132.11     1277.57   1354.23 o 
   0   2   2    28443.94    31526.16    478.85 o 
   1   2   2    32832.01    36075.62    472.82 o 
   2   2   2     1354.03     1617.42    280.24 o 
   3   2   2    13064.97    15260.94    371.09 o 
   4   2   2     4488.65     4104.34    298.95 o 
   5   2   2   120848.38   115910.52    834.30 o 
   6   2   2      819.11      783.52    362.39 o 
   7   2   2     1301.25     1062.58    396.08 o 
   8   2   2     1980.78     2121.67    441.84 o 
   9   2   2     5420.30     5437.39    607.40 o 
  10   2   2     3149.05     3190.48    572.11 o 
  11   2   2    15408.97    15660.73    742.43 o 
  12   2   2     1544.80     1573.45    694.99 o 
  13   2   2      150.53      279.01    739.65 o 
  14   2   2      460.49      571.29    883.91 o 
  15   2   2     7379.15     6122.75   1060.11 o 
  16   2   2     8728.36     6880.27   1130.49 o 
  17   2   2      143.87      841.90   1622.54 o 
   1   3   2      773.68      848.09    242.64 o 
   2   3   2   105086.67   103983.06    650.15 o 
   3   3   2     6890.11     7313.44    316.01 o 
   4   3   2     4800.06     4890.06    333.03 o 
   5   3   2    12832.34    12892.51    437.20 o 
   6   3   2      284.41      374.69    359.14 o 
   7   3   2     3684.85     3722.77    400.14 o 
   8   3   2      216.89      322.88    469.80 o 
   9   3   2    35231.51    35442.37    845.48 o 
  10   3   2     5045.07     4846.87    607.47 o 
  11   3   2    10437.30    11358.30    706.64 o 
  12   3   2      173.60      451.95    727.09 o 
  13   3   2      260.42      319.10    852.97 o 
  14   3   2      738.47      909.44    899.92 o 
  15   3   2    24798.30    24804.15   1283.61 o 
  16   3   2      190.67      -48.34   1163.72 o 
  17   3   2      259.62      272.38   2249.84 o 
   0   4   2   152667.97   150180.31   1107.19 o 
   1   4   2   119802.63   117995.39    735.00 o 
   2   4   2    12613.26    13208.69    383.92 o 
   3   4   2     5277.96     5087.48    338.82 o 
   4   4   2    18890.75    18780.83    473.38 o 
   5   4   2    10772.79    10734.86    457.39 o 
   6   4   2       86.31      294.06    373.59 o 
   7   4   2    20405.30    20517.45    549.57 o 
   8   4   2    24223.91    25359.89    699.81 o 
   9   4   2      285.12      380.48    505.62 o 
  10   4   2     1334.79     1642.40    591.27 o 
  11   4   2     7884.09     7649.93    827.59 o 
  12   4   2     9571.18     9241.22    897.37 o 
  13   4   2    11385.81    11662.56   1045.42 o 
  14   4   2     3031.60     2202.09    981.19 o 
  15   4   2      717.58      458.25   1022.89 o 
  16   4   2       42.29      285.58   1140.69 o 
  17   4   2    11716.61     8887.24   3551.76 o 
   1   5   2    13771.52    13843.54    388.03 o 
   2   5   2    52231.95    52826.45    660.06 o 
   3   5   2    78281.55    75335.92    831.55 o 
   4   5   2      425.95      308.06    368.99 o 
   5   5   2      110.53      155.22    383.65 o 
   6   5   2    21555.84    21278.48    579.23 o 
   7   5   2    50612.22    51315.89    781.01 o 
   8   5   2     6300.71     6060.54    606.07 o 
   9   5   2     1400.44     1378.26    502.50 o 
  10   5   2     1764.72     1538.24    695.36 o 
  11   5   2     2655.57     2275.71    865.23 o 
  12   5   2     1672.30     1279.90    603.88 o 
  13   5   2     5936.06     6435.48    991.96 o 
  14   5   2     5435.65     5590.76   1092.84 o 
  15   5   2     1506.85     1329.53   1142.22 o 
  16   5   2     1369.32     2223.71   1554.92 o 
   0   6   2    23350.45    22752.55    616.52 o 
   1   6   2       55.16      204.14    285.33 o 
   2   6   2      238.19      443.88    351.36 o 
   3   6   2     7921.23     7972.19    461.72 o 
   4   6   2    10923.71    10497.73    493.46 o 
   5   6   2     9919.65    10373.62    530.41 o 
   6   6   2    22632.29    23243.59    647.38 o 
   7   6   2       73.21      366.28    484.75 o 
   8   6   2      535.99      809.24    539.79 o 
   9   6   2     6278.10     6181.98    645.97 o 
  10   6   2    14350.49    14891.58    965.78 o 
  11   6   2      603.77      188.89    557.92 o 
  12   6   2      309.91      522.58    956.53 o 
  13   6   2    10523.13     9811.05   1100.74 o 
  14   6   2       39.84      442.53   1011.29 o 
  15   6   2      146.52      286.13    883.52 o 
  16   6   2     1876.73      978.75   1994.24 o 
   1   7   2     4333.79     3921.97    325.78 o 
   2   7   2     8815.98     8749.47    465.83 o 
   3   7   2     6213.33     5756.24    487.10 o 
   4   7   2    16489.12    16157.91    620.90 o 
   5   7   2     6280.52     6087.10    533.89 o 
   6   7   2     2255.20     2296.72    533.92 o 
   7   7   2     2385.05     2220.02    567.27 o 
   8   7   2       63.09      330.83    570.27 o 
   9   7   2     2096.59     2186.74    776.11 o 
  10   7   2    26948.27    27075.09   1278.11 o 
  11   7   2    30406.40    33742.36   1400.31 o 
  12   7   2      512.58      664.78   1033.62 o 
  13   7   2      196.86      -56.57   1073.66 o 
  14   7   2    14181.07    13185.30   1324.57 o 
  15   7   2      638.42      582.68   1413.52 o 
  16   7   2     1774.99        0.00   1518.18 o 
   0   8   2    39679.12    39942.69    887.27 o 
   1   8   2     5668.90     5060.55    397.51 o 
   2   8   2    12775.47    12769.72    632.24 o 
   3   8   2     2959.94     3357.90    562.12 o 
   4   8   2    36207.21    36140.95    770.36 o 
   5   8   2       64.15      314.00    526.59 o 
   6   8   2    54923.17    56196.65    980.41 o 
   7   8   2    32503.35    32935.51    928.92 o 
   8   8   2       27.71      468.34    731.69 o 
   9   8   2     9315.76    10004.29    935.81 o 
  10   8   2    29064.58    29930.23   1352.26 o 
  11   8   2     4015.70     4274.63   1029.01 o 
  12   8   2       66.44      -33.56   1092.50 o 
  13   8   2      226.54      215.94   1270.83 o 
  14   8   2       75.48       89.01   1529.05 o 
  15   8   2       36.49       55.32   1858.13 o 
   1   9   2     1237.93      976.84    375.07 o 
   2   9   2     7648.20     8005.74    616.91 o 
   3   9   2    38353.08    38087.57    884.34 o 
   4   9   2      153.61      546.37    581.56 o 
   5   9   2     3788.45     3663.19    605.21 o 
   6   9   2     7806.71     8598.53    741.90 o 
   7   9   2     3549.56     2991.41    681.30 o 
   8   9   2      275.60     -238.47    853.44 o 
   9   9   2     1097.88      696.05    915.19 o 
  10   9   2      782.81      733.76    961.72 o 
  11   9   2      174.33       43.21   1149.34 o 
  12   9   2      769.84        4.86   1293.95 o 
  13   9   2     4829.29     3760.23   1431.92 o 
  14   9   2     2589.12     2896.72   1793.08 o 
   0  10   2     7424.02     7269.89    941.59 o 
   1  10   2      969.55     1175.02    617.65 o 
   2  10   2     2953.70     2556.89    664.96 o 
   3  10   2     2170.45     2032.78    638.12 o 
   4  10   2       19.94      397.58    663.91 o 
   5  10   2     5717.96     5080.15    620.89 o 
   6  10   2     5046.33     4913.31    752.41 o 
   7  10   2    10079.34    10423.55    841.90 o 
   8  10   2     2906.21     2955.05    909.55 o 
   9  10   2      265.22      139.71    898.94 o 
  10  10   2      624.82      648.98   1014.08 o 
  11  10   2     5071.06     4118.94   1284.99 o 
  12  10   2      371.80      158.58   1501.52 o 
  13  10   2      916.79      604.55   1662.09 o 
   1  11   2    48665.74    49652.69   1060.35 o 
   2  11   2      883.23      603.97    670.37 o 
   3  11   2    15529.69    16843.29    857.89 o 
   4  11   2     8622.77     7532.71    727.24 o 
   5  11   2      360.72      813.97    755.64 o 
   6  11   2      586.92      725.69    782.76 o 
   7  11   2     9430.72    10168.50   1042.51 o 
   8  11   2        4.19      136.38    939.69 o 
   9  11   2     2044.71     1674.02    991.95 o 
  10  11   2     2783.41     2356.35   1132.76 o 
  11  11   2      446.32       12.42   1400.41 o 
  12  11   2       28.07     -736.04   1456.82 o 
   0  12   2    28493.43    28720.39   1320.96 o 
   1  12   2     4309.90     4377.79    716.99 o 
   2  12   2      339.20       63.44    785.56 o 
   3  12   2     4899.65     4086.65    678.69 o 
   4  12   2    23223.83    23228.31   1098.17 o 
   5  12   2    12915.35    13189.02    928.56 o 
   6  12   2     6355.00     5662.60    874.35 o 
   7  12   2     1441.91     1515.77    932.37 o 
   8  12   2     1369.50     1003.64    984.29 o 
   9  12   2       39.98      235.75   1131.68 o 
  10  12   2       68.80      292.63   1205.40 o 
  11  12   2     2288.84     2629.86   1376.36 o 
  12  12   2     4978.26     4235.22   4626.25 o 
   1  13   2     1308.27     1156.47    766.01 o 
   2  13   2     7385.92     6861.39    939.31 o 
   3  13   2     2422.31     2236.47    925.89 o 
   4  13   2        3.64      251.59    860.33 o 
   5  13   2     2380.19     1944.19    830.45 o 
   6  13   2      362.23      647.40    887.05 o 
   7  13   2      232.77     -198.98   1017.81 o 
   8  13   2     5002.29     4412.54   1109.14 o 
   9  13   2     2105.68     1755.57   1281.83 o 
  10  13   2       16.45     -117.83   1288.48 o 
  11  13   2     3608.01     1410.28   2454.54 o 
   0  14   2     8360.20     8437.84   1337.66 o 
   1  14   2      138.25      446.46    945.60 o 
   2  14   2     5308.79     5424.13    983.25 o 
   3  14   2       74.80      205.14    928.25 o 
   4  14   2     9344.19     9390.59   1051.70 o 
   5  14   2     1202.22     1244.42    949.52 o 
   6  14   2      224.02      342.11    903.83 o 
   7  14   2      569.96      290.07   1049.67 o 
   8  14   2      209.07     -301.83   1337.96 o 
   9  14   2     3166.40     3193.24   1283.23 o 
  10  14   2      949.51      271.38   1988.90 o 
   1  15   2      764.62      531.60   1066.39 o 
   2  15   2     3516.37     2161.16    973.74 o 
   3  15   2     4022.55     4114.56   1071.20 o 
   4  15   2     1689.64     1870.65    993.90 o 
   5  15   2     4041.17     3760.78   1065.03 o 
   6  15   2     1975.00     1791.24    873.88 o 
   7  15   2     3645.97     2996.22   1272.76 o 
   8  15   2     2103.03     2353.01   1396.73 o 
   9  15   2    12981.61    10980.77   5482.26 o 
   0  16   2     7925.32     8005.10   1947.01 o 
   1  16   2     8458.82     7388.54   1431.77 o 
   2  16   2      509.38      197.99    894.08 o 
   3  16   2       71.81       -0.29   1142.66 o 
   4  16   2       84.41      583.36   1077.94 o 
   5  16   2     3037.27     1933.21   1122.89 o 
   6  16   2     2284.37     2164.98   1231.13 o 
   7  16   2       49.38      548.09   1860.08 o 
   8  16   2      868.40      934.44   4181.44 o 
   1  17   2      310.52       -9.36   1316.30 o 
   2  17   2       73.64     -137.60   1403.22 o 
   3  17   2     1415.49     1069.31   1332.83 o 
   4  17   2     1644.71      739.13   1361.53 o 
   5  17   2     4201.14     2696.25   1741.77 o 
   6  17   2       53.10     -603.91   3396.02 o 
   0  18   2     4643.63     3394.87   2670.70 o 
   1  18   2      529.42      818.29   2543.14 o 
   0   0   3     5814.20     6852.03    556.29 o 
   2   0   3    84276.04    83758.87    864.35 o 
   4   0   3    18623.68    18298.78    593.42 o 
   6   0   3    27153.57    27312.21    831.49 o 
   8   0   3    15743.06    16050.51    878.18 o 
  10   0   3     2293.82     2579.17    756.45 o 
  12   0   3     2241.24     1707.60    984.32 o 
  14   0   3     2809.58     2751.41   1476.33 o 
  16   0   3     3925.24     3902.44   2128.43 o 
   1   1   3      768.75      827.16    219.24 o 
   2   1   3     1885.43     2143.33    223.57 o 
   3   1   3    71727.55    70317.09    805.23 o 
   4   1   3     5327.89     5498.09    317.50 o 
   5   1   3      116.02      105.61    317.69 o 
   6   1   3     6129.44     5563.25    401.49 o 
   7   1   3        8.50      118.78    400.66 o 
   8   1   3      178.69      260.31    438.18 o 
   9   1   3      253.60      289.54    550.03 o 
  10   1   3       21.96      184.38    535.34 o 
  11   1   3     1562.28     1416.71    607.63 o 
  12   1   3     3597.63     3699.48    750.02 o 
  13   1   3      499.11      135.35    805.27 o 
  14   1   3     1348.93      968.84   1026.46 o 
  15   1   3      203.87     1024.71   1121.98 o 
  16   1   3      613.63      166.96   1346.15 o 
   0   2   3    21282.98    22397.00    476.12 o 
   1   2   3    23821.82    24062.30    338.74 o 
   2   2   3    76475.14    75956.41    702.77 o 
   3   2   3    19345.86    19074.95    407.70 o 
   4   2   3     2699.09     2561.09    244.38 o 
   5   2   3     5546.16     5444.17    330.90 o 
   6   2   3      291.46      353.61    355.87 o 
   7   2   3    22562.97    22464.34    600.67 o 
   8   2   3    19848.97    19829.74    634.52 o 
   9   2   3     1942.32     2018.94    575.19 o 
  10   2   3    10293.47    10182.67    743.24 o 
  11   2   3      190.06      344.10    685.81 o 
  12   2   3      365.44      437.73    800.99 o 
  13   2   3     2671.66     2046.45    622.09 o 
  14   2   3     2523.21     2644.65    987.12 o 
  15   2   3     1727.90     1410.68   1247.09 o 
  16   2   3      265.60     -266.32    981.18 o 
   1   3   3     3962.49     4035.85    229.55 o 
   2   3   3    18916.06    19365.90    478.16 o 
   3   3   3     1657.26     1655.74    235.76 o 
   4   3   3       89.95       48.14    201.63 o 
   5   3   3     3764.81     3593.93    313.71 o 
   6   3   3     3942.12     3748.46    393.75 o 
   7   3   3      953.56      917.88    426.93 o 
   8   3   3    19003.40    18947.49    650.59 o 
   9   3   3     2291.49     2057.47    559.38 o 
  10   3   3     2353.14     2440.67    663.47 o 
  11   3   3     2091.52     2154.51    804.39 o 
  12   3   3     2825.48     2331.77    620.89 o 
  13   3   3      120.83      551.49    942.23 o 
  14   3   3      278.78      379.82    969.35 o 
  15   3   3      159.35      713.88   1144.47 o 
  16   3   3      522.59      406.75   1213.72 o 
   0   4   3     5075.68     4857.70    415.37 o 
   1   4   3     5313.68     5278.80    298.54 o 
   2   4   3       15.01      126.61    213.38 o 
   3   4   3      122.43      335.79    346.38 o 
   4   4   3    32653.45    33350.29    478.39 o 
   5   4   3     6157.67     5710.28    372.80 o 
   6   4   3    15482.52    15204.13    491.13 o 
   7   4   3    19520.97    19535.35    571.59 o 
   8   4   3     2495.50     2252.90    523.40 o 
   9   4   3     3206.22     2892.63    611.65 o 
  10   4   3     4170.62     3542.96    770.91 o 
  11   4   3      203.93      201.83    512.52 o 
  12   4   3    10796.66    11201.58   1038.41 o 
  13   4   3     2834.14     1997.66    949.40 o 
  14   4   3     9533.53     9429.61   1047.42 o 
  15   4   3     3939.37     2456.14   1072.02 o 
  16   4   3     2665.33     1303.44   1097.15 o 
   1   5   3     4062.04     3722.14    321.02 o 
   2   5   3    25471.47    25491.29    496.22 o 
   3   5   3    12944.65    12808.39    406.56 o 
   4   5   3    13043.42    12949.60    425.75 o 
   5   5   3     1670.87     1529.98    366.79 o 
   6   5   3     2792.99     2494.21    435.28 o 
   7   5   3     3070.53     2863.27    536.90 o 
   8   5   3    16324.05    15328.01    623.23 o 
   9   5   3     4182.67     4406.51    651.15 o 
  10   5   3     1122.81      693.93    465.36 o 
  11   5   3      304.17       77.90    904.81 o 
  12   5   3        9.30      369.14    963.58 o 
  13   5   3     1565.65     1010.38    984.29 o 
  14   5   3      349.60      857.00   1050.73 o 
  15   5   3     6789.97     6338.46   1111.51 o 
  16   5   3       74.38      221.09   1500.30 o 
   0   6   3    22533.81    22270.34    664.86 o 
   1   6   3     1200.38      995.65    318.63 o 
   2   6   3     2121.96     2063.51    358.01 o 
   3   6   3      327.97      490.46    370.71 o 
   4   6   3     7037.51     7222.59    448.27 o 
   5   6   3     4997.11     4888.10    451.80 o 
   6   6   3     8392.70     8548.80    591.72 o 
   7   6   3       63.34      224.35    478.52 o 
   8   6   3       72.44      227.50    325.49 o 
   9   6   3     2869.37     2978.77    755.33 o 
  10   6   3    17878.19    17332.38   1110.47 o 
  11   6   3      384.08      274.74    967.67 o 
  12   6   3    27297.11    29234.18   1337.66 o 
  13   6   3     1828.30     1600.43   1056.86 o 
  14   6   3      226.11      -29.35   1025.34 o 
  15   6   3      125.52      679.91   1168.46 o 
  16   6   3      637.49      801.78   1038.95 o 
   1   7   3     6213.07     6270.43    399.65 o 
   2   7   3     7660.02     7428.67    472.39 o 
   3   7   3    17083.85    16927.91    569.02 o 
   4   7   3       41.23      356.42    472.26 o 
   5   7   3     1105.45     1407.48    509.41 o 
   6   7   3       50.94      297.23    461.31 o 
   7   7   3       46.36      110.03    622.27 o 
   8   7   3    19891.65    19917.26    964.62 o 
   9   7   3      377.79      741.90    790.22 o 
  10   7   3     2253.19     1473.72    936.86 o 
  11   7   3     3192.37     2725.95    995.33 o 
  12   7   3     2298.72     1412.48    982.88 o 
  13   7   3     2678.93     2615.18   1123.92 o 
  14   7   3      508.86      342.01   1230.72 o 
  15   7   3     1019.71      596.93   1356.91 o 
   0   8   3    41421.09    41865.80    901.73 o 
   1   8   3     8884.68     9464.78    478.15 o 
   2   8   3     1798.83     1525.27    432.20 o 
   3   8   3       92.40      131.00    494.24 o 
   4   8   3     4257.44     4840.59    587.66 o 
   5   8   3    21022.40    22301.33    787.46 o 
   6   8   3     7047.86     7173.67    648.06 o 
   7   8   3     6345.70     6730.96    743.50 o 
   8   8   3     5899.17     6063.14    890.47 o 
   9   8   3     2414.76     1881.65    860.33 o 
  10   8   3     4928.86     5533.75   1029.94 o 
  11   8   3     1112.15      549.96   1074.81 o 
  12   8   3      119.48     -232.52   1188.50 o 
  13   8   3     3557.82     2745.50   1106.27 o 
  14   8   3      161.34     -230.58   1290.94 o 
  15   8   3     2351.82     2543.89   2091.90 o 
   1   9   3      117.51      409.62    275.69 o 
   2   9   3    23559.63    24401.96    772.25 o 
   3   9   3     1714.53     1775.81    577.93 o 
   4   9   3     1727.04     1761.64    580.50 o 
   5   9   3    24215.73    25651.48    855.30 o 
   6   9   3     2701.66     2556.07    689.48 o 
   7   9   3      876.56     1140.30    712.14 o 
   8   9   3     2545.05     2592.89    848.74 o 
   9   9   3     8241.94     7603.07    977.56 o 
  10   9   3      401.35      375.52   1001.79 o 
  11   9   3     1396.52     1228.44   1111.27 o 
  12   9   3     1439.20      643.34   1176.13 o 
  13   9   3       33.80     -244.22   1245.24 o 
  14   9   3      998.96      286.96   1820.75 o 
   0  10   3    51700.50    52197.80   1404.65 o 
   1  10   3     3131.79     2947.64    595.42 o 
   2  10   3     8415.55     8343.49    709.56 o 
   3  10   3      952.31     1163.34    659.36 o 
   4  10   3      949.72     1385.76    745.66 o 
   5  10   3     5264.59     4007.59    797.79 o 
   6  10   3    19095.65    20216.39    977.67 o 
   7  10   3     7406.30     5123.87    774.12 o 
   8  10   3     3440.79     2864.31    789.49 o 
   9  10   3      270.64      817.11    839.80 o 
  10  10   3     1217.18     1222.35    988.64 o 
  11  10   3     1757.19     1115.77    967.92 o 
  12  10   3       89.77     -132.11   1361.18 o 
  13  10   3     2232.16     2825.51   1520.03 o 
   1  11   3     2682.21     2654.71    633.01 o 
   2  11   3    11149.31    12188.65    831.68 o 
   3  11   3    10537.98    10374.18    907.31 o 
   4  11   3     2088.50     2350.62    790.85 o 
   5  11   3      282.67      503.16    798.43 o 
   6  11   3     4280.10     3388.38    819.50 o 
   7  11   3     1472.72      874.48    775.92 o 
   8  11   3       96.29     -125.39    953.37 o 
   9  11   3      427.26      439.07    992.41 o 
  10  11   3     9109.26     8973.39   1208.88 o 
  11  11   3      464.67      -29.01   1222.53 o 
  12  11   3     2371.22     1725.22   1484.11 o 
  13  11   3     3787.40     1506.98   3454.28 o 
   0  12   3     2503.44     2822.68    973.36 o 
   1  12   3     4746.65     4958.99    820.77 o 
   2  12   3    11753.25    12260.84    973.33 o 
   3  12   3       49.25       37.63    840.16 o 
   4  12   3     4541.57     4304.62    847.63 o 
   5  12   3    21276.60    21387.37   1076.56 o 
   6  12   3     3248.56     3373.11    906.37 o 
   7  12   3      262.61     1154.48    994.67 o 
   8  12   3      311.02       -9.81   1051.86 o 
   9  12   3     1196.12     1157.25   1051.05 o 
  10  12   3     1452.29     2379.50   1198.93 o 
  11  12   3      178.38     -171.73   1539.38 o 
  12  12   3     3118.81      484.03   3504.70 o 
   1  13   3     1063.60      950.21    864.12 o 
   2  13   3       35.89       49.69    885.30 o 
   3  13   3      452.90       91.68    898.96 o 
   4  13   3     3240.91     3468.73    858.35 o 
   5  13   3     1947.62     1766.89    892.04 o 
   6  13   3       11.50      110.45    940.80 o 
   7  13   3     8594.89     8535.78   1103.36 o 
   8  13   3     1914.18     1571.61   1063.23 o 
   9  13   3       55.14      130.23   1202.96 o 
  10  13   3     9154.95     8515.99   1509.15 o 
  11  13   3     2728.13     2810.03   3364.65 o 
   0  14   3    17622.77    17988.82   2144.34 o 
   1  14   3      357.31        8.36    727.64 o 
   2  14   3     7418.29     7656.95   1147.32 o 
   3  14   3       49.66      402.25    986.71 o 
   4  14   3    11491.75    11450.50   1086.07 o 
   5  14   3      148.57      245.34    963.02 o 
   6  14   3      498.55      516.22    774.37 o 
   7  14   3     2346.92     2257.20   1086.78 o 
   8  14   3     1338.14      580.90   1199.14 o 
   9  14   3     3116.73     2897.42   1285.42 o 
  10  14   3     8097.67     5765.84   2545.19 o 
   1  15   3      873.68      466.42   1291.02 o 
   2  15   3     1297.43     1484.89   1231.73 o 
   3  15   3       65.18       40.96   1122.40 o 
   4  15   3      999.96      820.04   1016.31 o 
   5  15   3     1056.62      477.69    978.30 o 
   6  15   3     1878.92     1548.27   1148.05 o 
   7  15   3     1223.02      950.01   1171.52 o 
   8  15   3      116.06     -699.58   1593.08 o 
   9  15   3      204.57      778.82   2709.30 o 
   0  16   3      450.50      293.08   2097.83 o 
   1  16   3     3131.51     1588.05   1370.48 o 
   2  16   3      853.35      155.07   1358.10 o 
   3  16   3     6099.18     4910.61   1245.52 o 
   4  16   3       55.03      327.25    887.88 o 
   5  16   3     5528.63     4908.70   1241.82 o 
   6  16   3      554.72      479.03   1036.48 o 
   7  16   3     2434.89     2347.74   1992.37 o 
   1  17   3     3439.96     3167.78   1436.35 o 
   2  17   3     1272.70     1362.18   1383.93 o 
   3  17   3     4300.24     3428.34   1406.90 o 
   4  17   3      846.64     1907.44   2146.18 o 
   5  17   3       55.68       85.15   2434.69 o 
   0   0   4   391910.38   367533.97   3791.20 o 
   2   0   4    13200.63    13816.42    446.89 o 
   4   0   4   169757.23   160209.41   1719.71 o 
   6   0   4       99.69      414.69    601.65 o 
   8   0   4     1761.19     1396.09    807.00 o 
  10   0   4    38521.00    40168.32   1344.29 o 
  12   0   4     4896.82     4946.42   1406.93 o 
  14   0   4     1205.24     1574.84   1685.62 o 
  16   0   4    18864.67    18958.68   2225.99 o 
   1   1   4    26772.02    27151.69    404.09 o 
   2   1   4      928.09     1118.23    277.87 o 
   3   1   4    31468.54    30582.98    460.22 o 
   4   1   4    16748.66    16205.79    421.44 o 
   5   1   4      844.05      895.38    336.74 o 
   6   1   4       83.15      162.27    408.90 o 
   7   1   4    77553.77    76051.63    894.59 o 
   8   1   4     2569.01     2312.41    487.01 o 
   9   1   4      162.67      387.06    566.98 o 
  10   1   4    14270.00    14140.60    766.97 o 
  11   1   4     2220.73     1537.63    457.44 o 
  12   1   4      783.78      372.85    777.27 o 
  13   1   4     8824.38     8748.19   1149.14 o 
  14   1   4     2673.85     1939.71   1270.76 o 
  15   1   4    10144.22     9366.18   1368.28 o 
  16   1   4     4349.45     3013.42   1358.16 o 
   0   2   4   102119.98    98524.84    948.85 o 
   1   2   4     8770.80     8556.86    265.64 o 
   2   2   4     6993.30     7417.51    412.03 o 
   3   2   4     1754.25     1950.93    383.43 o 
   4   2   4    12087.85    12021.08    317.72 o 
   5   2   4     9686.21     9287.67    383.53 o 
   6   2   4    12839.23    12415.17    452.32 o 
   7   2   4    28849.98    28805.36    667.53 o 
   8   2   4     3217.44     3053.44    524.87 o 
   9   2   4     1200.17     1197.62    595.93 o 
  10   2   4     8907.62     9001.03    803.89 o 
  11   2   4     1468.03     1114.67    622.50 o 
  12   2   4    26788.00    27115.13   1165.94 o 
  13   2   4    11930.77    12326.63   1123.81 o 
  14   2   4      153.46      274.94   1174.33 o 
  15   2   4      712.34      332.82   1316.47 o 
  16   2   4      359.45      466.77   1337.32 o 
   1   3   4     1545.91     1333.64    221.39 o 
   2   3   4    24051.99    23603.52    532.98 o 
   3   3   4   151801.30   144734.16   1092.35 o 
   4   3   4     4556.29     4319.28    460.08 o 
   5   3   4     2237.37     2024.82    207.37 o 
   6   3   4     2295.23     2169.20    356.88 o 
   7   3   4    22301.34    22680.58    592.21 o 
   8   3   4    19471.53    20381.98    736.95 o 
   9   3   4    27019.82    27575.56    970.19 o 
  10   3   4     8278.29     8337.20    910.07 o 
  11   3   4    18860.09    18871.99   1094.98 o 
  12   3   4     5225.54     6404.36    942.97 o 
  13   3   4     1645.92     1457.66    969.05 o 
  14   3   4      196.67      805.48   1076.56 o 
  15   3   4      302.37      452.15   1179.70 o 
  16   3   4      276.23     1013.14   1898.62 o 
   0   4   4   118667.77   114079.66   1149.86 o 
   1   4   4     1944.53     1622.81    248.69 o 
   2   4   4     3277.50     2991.03    414.25 o 
   3   4   4       84.56      101.49    298.62 o 
   4   4   4      147.76      383.63    305.00 o 
   5   4   4    32021.44    31510.97    564.06 o 
   6   4   4    59598.30    58385.50    713.74 o 
   7   4   4     2714.22     2662.10    462.28 o 
   8   4   4    27167.17    26395.17    901.75 o 
   9   4   4      102.05      272.54    790.76 o 
  10   4   4    13729.50    14609.99   1013.26 o 
  11   4   4     9437.42     9865.17   1042.56 o 
  12   4   4     3928.17     2971.98    924.52 o 
  13   4   4     2150.52     1957.81   1013.48 o 
  14   4   4     9573.34     9160.96   1133.46 o 
  15   4   4      615.48      -77.07   1246.92 o 
  16   4   4     4175.00     2590.54   1949.75 o 
   1   5   4     7631.03     7187.61    349.90 o 
   2   5   4     9702.75     8943.82    330.49 o 
   3   5   4    19013.03    18889.88    594.57 o 
   4   5   4     1151.40     1453.52    423.95 o 
   5   5   4    70612.27    70958.65    821.12 o 
   6   5   4     3048.38     3526.18    551.79 o 
   7   5   4     1276.19     1337.27    529.94 o 
   8   5   4      758.47      975.06    612.79 o 
   9   5   4     6136.01     6454.14    798.98 o 
  10   5   4     6554.50     6081.25    916.41 o 
  11   5   4      565.91      576.15    894.03 o 
  12   5   4     2427.74     2934.52    911.47 o 
  13   5   4     4311.04     4231.68   1073.76 o 
  14   5   4     7348.30     6920.62   1182.05 o 
  15   5   4     3035.38     2656.38   1219.97 o 
  16   5   4     6727.28     5023.39   2013.71 o 
   0   6   4     3651.44     3673.87    533.74 o 
   1   6   4    16754.15    16520.52    470.38 o 
   2   6   4    43432.82    42259.80    629.69 o 
   3   6   4       46.53      270.44    264.30 o 
   4   6   4    46943.14    47028.29    820.32 o 
   5   6   4    25964.81    25373.94    749.84 o 
   6   6   4    16849.59    17674.03    818.83 o 
   7   6   4       54.87      600.53    653.90 o 
   8   6   4     6774.10     6162.04    612.40 o 
   9   6   4     3152.64     2757.20    744.12 o 
  10   6   4    16907.73    17622.71   1097.40 o 
  11   6   4     5838.36     5508.77   1024.79 o 
  12   6   4     2308.52     1729.11   1028.30 o 
  13   6   4      975.16     1038.53   1045.24 o 
  14   6   4      367.28      277.52   1100.97 o 
  15   6   4     2955.68     2327.76   1142.91 o 
   1   7   4    67046.72    67787.06    789.05 o 
   2   7   4    73785.09    73931.84    861.49 o 
   3   7   4     1464.21     1504.15    442.75 o 
   4   7   4     1096.48      805.51    552.19 o 
   5   7   4      500.59      513.87    696.75 o 
   6   7   4      593.66      797.47    668.69 o 
   7   7   4    11078.59    11366.02    725.01 o 
   8   7   4    14521.98    15471.63    906.29 o 
   9   7   4    13311.07    13558.78    933.10 o 
  10   7   4       85.99      247.99    892.58 o 
  11   7   4      906.68      573.72    980.23 o 
  12   7   4      350.73      775.51   1033.69 o 
  13   7   4     2693.35     2840.52   1046.08 o 
  14   7   4     4819.15     4986.76   1170.32 o 
  15   7   4      433.87     1081.39   1374.56 o 
   0   8   4      669.61      776.51    579.56 o 
   1   8   4      104.12       55.16    408.97 o 
   2   8   4       21.57      111.13    430.33 o 
   3   8   4      530.27      355.45    495.49 o 
   4   8   4    24822.25    24883.96    896.12 o 
   5   8   4    16268.56    16263.50    837.61 o 
   6   8   4    11575.84    11855.38    775.96 o 
   7   8   4      339.91      528.89    673.73 o 
   8   8   4      721.54      878.52    825.86 o 
   9   8   4      612.31     1547.04    839.58 o 
  10   8   4     1208.85      836.31    982.82 o 
  11   8   4     1327.73     1495.20   1063.41 o 
  12   8   4    16556.64    16152.93   1332.42 o 
  13   8   4      445.58      324.23   1229.13 o 
  14   8   4       57.47      493.16   1269.23 o 
  15   8   4      148.49    -1773.64   3069.97 o 
   1   9   4     2619.62     2571.19    498.28 o 
   2   9   4    12566.35    11424.09    644.06 o 
   3   9   4    11768.63    12330.74    842.13 o 
   4   9   4     2172.77     1983.89    710.00 o 
   5   9   4     1133.19     1317.24    682.92 o 
   6   9   4    15252.52    15668.51    879.61 o 
   7   9   4     3342.24     3748.32    754.30 o 
   8   9   4      477.58     1091.12    868.85 o 
   9   9   4    19431.62    20022.53   1117.64 o 
  10   9   4     3943.77     3871.95   1021.41 o 
  11   9   4     1317.08      869.08   1045.62 o 
  12   9   4      136.52      116.20   1152.13 o 
  13   9   4      397.20      462.83   1208.69 o 
  14   9   4     2624.03     1650.26   1588.40 o 
   0  10   4      375.85      612.66    697.10 o 
   1  10   4    26080.45    26654.18    919.64 o 
   2  10   4      337.40      353.23    755.07 o 
   3  10   4      294.16      626.42    751.09 o 
   4  10   4       62.27      395.74    749.37 o 
   5  10   4    15130.91    15841.26    938.40 o 
   6  10   4     2164.32     1657.63    554.06 o 
   7  10   4     9200.83     9999.51    973.15 o 
   8  10   4     6444.13     5827.55    855.37 o 
   9  10   4     6602.37     5209.61    888.42 o 
  10  10   4     3904.89     3308.64    975.96 o 
  11  10   4     6488.10     4614.05    978.14 o 
  12  10   4     4344.53     3946.11   1286.68 o 
  13  10   4        5.44      327.40   1371.07 o 
   1  11   4     1565.70     1611.37    760.26 o 
   2  11   4       70.91      152.95    779.57 o 
   3  11   4      237.49      503.64    796.72 o 
   4  11   4      582.56      160.67    811.10 o 
   5  11   4     2236.14     1709.70    830.42 o 
   6  11   4       34.23      259.70    861.90 o 
   7  11   4     1404.65     1599.62    847.27 o 
   8  11   4    10300.24    10169.00   1082.95 o 
   9  11   4       39.47       25.39    997.86 o 
  10  11   4       71.47      206.35   1146.04 o 
  11  11   4    25048.41    28032.65   1582.26 o 
  12  11   4     1022.05     1018.52   1396.51 o 
   0  12   4       79.10      427.84   1613.58 o 
   1  12   4      250.77      290.41    945.83 o 
   2  12   4     5384.50     4970.13    913.77 o 
   3  12   4       24.37       18.61    836.24 o 
   4  12   4       29.46      574.07    864.76 o 
   5  12   4      511.56     1024.87    863.44 o 
   6  12   4      168.71      390.05    845.07 o 
   7  12   4    12850.94    13621.69   1192.42 o 
   8  12   4    11135.45    11146.20   1165.42 o 
   9  12   4     3727.47     2614.78   1100.47 o 
  10  12   4     4782.50     4015.86   1198.68 o 
  11  12   4     2536.90     1700.49   1319.66 o 
  12  12   4      222.52     2633.01   3925.98 o 
   1  13   4       39.70      755.21   1210.23 o 
   2  13   4      857.71     1226.02   1019.98 o 
   3  13   4     6759.60     7170.00    943.93 o 
   4  13   4    18831.25    20006.81   1127.51 o 
   5  13   4     3739.84     3258.92    903.07 o 
   6  13   4      894.64      828.27    919.09 o 
   7  13   4     2440.75     1916.94   1057.25 o 
   8  13   4     6515.02     6154.37   1188.50 o 
   9  13   4       85.17      245.81   1175.93 o 
  10  13   4     4734.92     4992.82   1338.77 o 
  11  13   4     1314.90     -473.94   3745.59 o 
   0  14   4    11149.68    13120.30   2051.44 o 
   1  14   4     3737.75     2772.57   1231.03 o 
   2  14   4     2011.81     2175.57   1242.90 o 
   3  14   4     3684.12     2868.76    871.99 o 
   4  14   4      546.62      484.95   1068.46 o 
   5  14   4      280.25      582.02    955.14 o 
   6  14   4    14655.97    13319.36   1196.30 o 
   7  14   4       33.83     -314.12   1111.29 o 
   8  14   4      377.20      213.76   1153.08 o 
   9  14   4       19.38     -565.11   1474.06 o 
  10  14   4      177.17       29.13   4445.86 o 
   1  15   4     7151.35     7980.22   1434.52 o 
   2  15   4      844.06      740.29   1355.64 o 
   3  15   4     5335.77     5040.39   1182.25 o 
   4  15   4     3068.65     2900.37   1270.48 o 
   5  15   4       23.68      207.90   1177.91 o 
   6  15   4      967.87      795.37   1224.61 o 
   7  15   4      619.90      261.42   1169.94 o 
   8  15   4     2722.08     2232.48   1527.60 o 
   0  16   4     1409.87      959.35   2107.56 o 
   1  16   4     2346.72     2616.67   1509.23 o 
   2  16   4     5334.46     5950.62   1482.38 o 
   3  16   4     3594.27     2981.41   1218.93 o 
   4  16   4     4826.38     4542.40   1287.17 o 
   5  16   4     1159.26     1441.66   1304.12 o 
   6  16   4      243.19      824.59   2713.33 o 
   7  16   4      722.37    -1087.78   2488.55 o 
   1  17   4     4421.43     3449.15   1661.68 o 
   2  17   4      158.97      444.83   1952.82 o 
   3  17   4      193.65      567.00   1897.64 o 
   4  17   4     1233.04      392.88   1931.88 o 
   5  17   4     4684.06        8.96   1934.98 o 
   0   0   5    14955.30    15791.71    834.61 o 
   2   0   5    28939.26    27540.65    669.63 o 
   4   0   5      405.26      253.10    469.55 o 
   6   0   5       31.33      338.29    604.15 o 
   8   0   5       19.07      466.86    754.34 o 
  10   0   5     2071.92     1798.30    940.43 o 
  12   0   5     4306.90     4552.24   1593.68 o 
  14   0   5     3458.98     3395.71   1971.94 o 
   1   1   5    37860.69    36388.60    501.41 o 
   2   1   5    15859.14    15542.88    385.40 o 
   3   1   5    12498.68    11903.97    424.24 o 
   4   1   5     8424.65     8350.51    385.94 o 
   5   1   5    35933.80    34925.68    603.02 o 
   6   1   5        7.90      127.93    400.45 o 
   7   1   5    11443.90    11453.08    600.18 o 
   8   1   5      133.63      452.09    525.18 o 
   9   1   5     5064.79     3983.21    536.93 o 
  10   1   5     1712.28     1403.99    524.28 o 
  11   1   5    11138.10    11466.17   1009.80 o 
  12   1   5     2521.50     1790.44    798.77 o 
  13   1   5      856.39     1211.48   1199.52 o 
  14   1   5     3813.17     4453.83   1280.44 o 
  15   1   5       46.22      345.82   1284.72 o 
   0   2   5    20109.07    18990.02    593.75 o 
   1   2   5     5632.33     5301.23    311.56 o 
   2   2   5      168.33      204.70    262.25 o 
   3   2   5    22441.29    21408.46    382.28 o 
   4   2   5      903.71      748.97    181.56 o 
   5   2   5    11100.03    10855.53    378.37 o 
   6   2   5    23387.43    23410.85    547.48 o 
   7   2   5     1278.53     1643.12    482.25 o 
   8   2   5       84.92      190.95    274.41 o 
   9   2   5     2761.71     2792.35    727.52 o 
  10   2   5     1504.80     1400.17    806.46 o 
  11   2   5     5859.83     6275.31    917.23 o 
  12   2   5      630.72      544.45    824.02 o 
  13   2   5      966.66      547.29    784.10 o 
  14   2   5      367.34      643.83   1313.91 o 
  15   2   5      228.57      792.46   1332.20 o 
   1   3   5     5274.13     5009.10    280.59 o 
   2   3   5    12556.20    13073.98    506.31 o 
   3   3   5    22094.00    21483.16    608.17 o 
   4   3   5     9655.87     9941.62    560.96 o 
   5   3   5     1088.88     1140.82    515.31 o 
   6   3   5     2037.12     1731.49    273.68 o 
   7   3   5     1585.93     1420.89    520.47 o 
   8   3   5    15069.62    15589.24    818.10 o 
   9   3   5    26298.43    27068.75   1050.38 o 
  10   3   5     5286.18     5193.77    846.05 o 
  11   3   5     6714.08     6704.35    928.32 o 
  12   3   5     1117.12     1380.84    978.24 o 
  13   3   5       43.09     1130.10   1157.22 o 
  14   3   5     5640.54     5814.58   1302.04 o 
  15   3   5     6283.31     6058.67   1291.15 o 
   0   4   5      393.25      350.85    384.54 o 
   1   4   5    11350.46    11460.69    406.09 o 
   2   4   5     1575.55     1777.80    427.44 o 
   3   4   5       17.99      351.74    468.42 o 
   4   4   5      375.38      525.83    510.41 o 
   5   4   5     1781.42     1819.03    560.02 o 
   6   4   5       93.43      598.30    600.57 o 
   7   4   5    13560.44    13769.14    773.72 o 
   8   4   5       21.58      272.45    689.02 o 
   9   4   5     1575.11     1682.41    796.17 o 
  10   4   5     2448.07     1953.09    852.72 o 
  11   4   5     1661.03     1290.04    911.87 o 
  12   4   5    11235.91    10556.52   1090.65 o 
  13   4   5      115.94      407.14   1021.42 o 
  14   4   5     1930.69     2246.48   1176.12 o 
  15   4   5        3.56     -238.12   1367.81 o 
   1   5   5     6514.48     6319.29    342.24 o 
   2   5   5     1458.30     1558.39    455.93 o 
   3   5   5     2769.83     2298.16    511.95 o 
   4   5   5    15991.33    15649.97    667.68 o 
   5   5   5     3580.86     3898.13    612.72 o 
   6   5   5     9795.81    10270.44    754.57 o 
   7   5   5    20736.88    21421.13    857.18 o 
   8   5   5     2321.96     2824.33    607.97 o 
   9   5   5    10733.65    10130.67    880.43 o 
  10   5   5     4246.32     4253.54    865.17 o 
  11   5   5      942.97      836.49    879.91 o 
  12   5   5       20.11      603.66    996.06 o 
  13   5   5    17120.58    19138.88   1227.26 o 
  14   5   5      896.99      952.75   1083.66 o 
  15   5   5     6222.06     7054.56   1738.12 o 
   0   6   5    54192.95    55280.95   1021.18 o 
   1   6   5     2536.18     2302.74    353.88 o 
   2   6   5      129.13      220.25    319.18 o 
   3   6   5     1272.29     1248.74    542.65 o 
   4   6   5    23926.34    24963.12    773.69 o 
   5   6   5      525.73      775.71    641.53 o 
   6   6   5     8541.60     8852.17    747.42 o 
   7   6   5    11309.60    11911.93    789.86 o 
   8   6   5     3142.80     2646.36    664.65 o 
   9   6   5     2966.20     2492.39    781.70 o 
  10   6   5     7177.52     7315.39    948.79 o 
  11   6   5      761.42      828.61    955.82 o 
  12   6   5      217.73      170.92    974.89 o 
  13   6   5      188.36      247.84   1110.51 o 
  14   6   5     3103.09     2805.86   1078.84 o 
  15   6   5      367.21      188.15   1840.73 o 
   1   7   5     3195.98     2913.41    415.14 o 
   2   7   5     2869.23     2668.56    454.81 o 
   3   7   5     3947.07     4058.54    612.44 o 
   4   7   5    10224.61    10783.80    703.76 o 
   5   7   5     3793.40     3172.96    644.99 o 
   6   7   5       58.51      378.67    659.02 o 
   7   7   5     6038.65     5809.63    749.85 o 
   8   7   5       52.67       97.49    468.44 o 
   9   7   5    12063.89    13762.45    970.09 o 
  10   7   5     4590.98     3801.91    924.79 o 
  11   7   5       39.75       55.92    990.50 o 
  12   7   5      122.06      591.43   1008.27 o 
  13   7   5    11458.77    11584.13   1281.48 o 
  14   7   5     1969.98     1632.45   1181.28 o 
  15   7   5     2381.13     2605.90   2521.28 o 
   0   8   5    27173.30    27001.27    923.32 o 
   1   8   5      878.77      870.09    484.26 o 
   2   8   5      968.98     1266.89    553.25 o 
   3   8   5     3954.11     3812.98    601.10 o 
   4   8   5     2509.22     2511.67    629.56 o 
   5   8   5    11142.67    11606.18    806.30 o 
   6   8   5      403.82      559.05    703.78 o 
   7   8   5     3358.57     3025.40    817.89 o 
   8   8   5     6497.94     6428.50    949.03 o 
   9   8   5     3132.02     3026.66    848.08 o 
  10   8   5      103.38      469.79    990.98 o 
  11   8   5       51.83       83.77   1102.11 o 
  12   8   5       32.57      320.23   1150.52 o 
  13   8   5     8522.35     7542.14   1240.01 o 
  14   8   5      302.64      219.94   1402.09 o 
   1   9   5      901.54      684.05    592.18 o 
   2   9   5     8862.58     8233.85    708.11 o 
   3   9   5    62189.38    63099.92   1185.87 o 
   4   9   5      657.39      562.91    582.05 o 
   5   9   5     4774.48     4146.77    788.03 o 
   6   9   5     3647.31     3365.02    779.62 o 
   7   9   5     2336.08     1959.42    732.25 o 
   8   9   5     9157.42    10101.97    997.56 o 
   9   9   5     9014.72     8835.65    986.75 o 
  10   9   5     2199.59     1581.27   1018.64 o 
  11   9   5     1985.56     2145.28   1164.07 o 
  12   9   5      479.77      606.37   1152.48 o 
  13   9   5      297.19     -255.17   1342.44 o 
  14   9   5     1054.04      500.13   2518.54 o 
   0  10   5     5204.11     6123.33   1625.62 o 
   1  10   5    16735.49    17569.80   1204.81 o 
   2  10   5     3059.02     3611.07    827.67 o 
   3  10   5       84.77      390.34    805.09 o 
   4  10   5      740.16      666.78    767.30 o 
   5  10   5     2693.38     2663.95    806.01 o 
   6  10   5     5638.54     6603.87    869.91 o 
   7  10   5      160.76      540.18    744.45 o 
   8  10   5     2204.48     1858.51    850.76 o 
   9  10   5     1199.56     1115.45    874.18 o 
  10  10   5     8248.00     7529.51   1014.07 o 
  11  10   5      848.80      548.91    931.15 o 
  12  10   5     3918.16     2511.44   1259.04 o 
  13  10   5     4073.74     2730.20   1688.80 o 
   1  11   5     9777.79     9960.37   1220.01 o 
   2  11   5    11800.11    13241.83   1096.24 o 
   3  11   5     7252.68     6863.59    845.48 o 
   4  11   5      956.19     1450.49    822.69 o 
   5  11   5     9807.87    11186.57    954.57 o 
   6  11   5      304.11      446.00    837.86 o 
   7  11   5     5655.29     5053.49    910.20 o 
   8  11   5      805.50     1016.84   1000.43 o 
   9  11   5      154.78      444.60   1038.34 o 
  10  11   5     2826.34     2639.56   1238.83 o 
  11  11   5      983.09     1036.11   1375.49 o 
  12  11   5      302.78      357.95   1450.23 o 
   0  12   5        5.53      -38.40   1728.30 o 
   1  12   5     4199.20     4612.98   1234.53 o 
   2  12   5     6648.02     6829.27   1153.91 o 
   3  12   5     4807.23     5136.45   1026.56 o 
   4  12   5     1202.65     1808.49    834.99 o 
   5  12   5    15297.06    16658.08   1063.04 o 
   6  12   5     1025.44      806.62    890.06 o 
   7  12   5     6370.98     5272.95   1106.38 o 
   8  12   5      370.10      206.82   1097.16 o 
   9  12   5     1874.10     1143.71   1171.82 o 
  10  12   5     2866.89     3621.64   1221.06 o 
  11  12   5      421.52      222.42   1316.87 o 
  12  12   5      172.47    -1221.27   3895.73 o 
   1  13   5    15594.82    16565.51   1484.89 o 
   2  13   5    15078.95    16098.76   1392.86 o 
   3  13   5      220.06      299.71   1086.96 o 
   4  13   5     1360.25     1117.19   1015.29 o 
   5  13   5      102.57      379.69    990.89 o 
   6  13   5        0.11      -68.57    906.17 o 
   7  13   5     9387.33     9351.67   1194.25 o 
   8  13   5    10064.55     9211.35   1187.18 o 
   9  13   5     1902.57     1745.34   1123.44 o 
  10  13   5      119.30      274.90   1519.56 o 
  11  13   5     2529.03     2268.87   3729.91 o 
   0  14   5     1995.47     1736.95   1919.51 o 
   1  14   5      303.66      333.49   1321.91 o 
   2  14   5      549.43      256.95   1381.37 o 
   3  14   5     1716.20     1540.19   1195.52 o 
   4  14   5      643.31      269.48   1225.60 o 
   5  14   5      190.42     -112.43    813.18 o 
   6  14   5     4303.67     3496.00   1260.02 o 
   7  14   5      679.97      211.75   1185.58 o 
   8  14   5     3080.24     2101.13   1161.05 o 
   9  14   5      140.14     -449.88   1421.49 o 
   1  15   5      193.30      263.54   1392.04 o 
   2  15   5     6579.96     6202.82   1411.43 o 
   3  15   5      270.33      292.29   1279.03 o 
   4  15   5     3620.69     3986.36   1294.37 o 
   5  15   5     5459.42     5473.32   1302.42 o 
   6  15   5     2448.68     3004.60   1495.06 o 
   7  15   5     5056.03     3587.91   1506.78 o 
   8  15   5     1445.91      715.63   2082.42 o 
   0  16   5      591.33      105.83   1955.77 o 
   1  16   5     2447.94     2303.52   1381.73 o 
   2  16   5      474.98      546.57   1327.13 o 
   3  16   5     2031.10     1616.89   1405.17 o 
   4  16   5     1477.90     1303.35   1821.18 o 
   5  16   5    10274.15     4013.23   2194.90 o 
   6  16   5      240.06     -294.67   3235.80 o 
   0   0   6    91958.16    88760.96   1621.59 o 
   2   0   6     1268.88     1463.79    456.16 o 
   4   0   6     1066.70      879.27    393.64 o 
   6   0   6      665.15      535.67    619.26 o 
   8   0   6    16317.62    15623.00   1084.65 o 
  10   0   6     1763.91     2059.99   1446.28 o 
  12   0   6    26839.78    29493.40   2015.02 o 
  14   0   6      584.88      386.84   1600.28 o 
   1   1   6       54.08       67.54    310.84 o 
   2   1   6    11396.47    11267.21    401.09 o 
   3   1   6      600.22      677.32    368.23 o 
   4   1   6    17438.14    17354.33    533.23 o 
   5   1   6    16472.55    16069.92    513.92 o 
   6   1   6       33.13      125.57    452.86 o 
   7   1   6    17228.88    16890.42    763.71 o 
   8   1   6    45561.29    47221.43   1100.85 o 
   9   1   6    15913.33    15805.84    962.62 o 
  10   1   6     1471.18     1295.16    765.96 o 
  11   1   6     1986.79     1896.79   1034.35 o 
  12   1   6    16405.44    17633.61   1342.73 o 
  13   1   6      774.20     1259.15   1203.67 o 
  14   1   6      168.52      907.74   1420.93 o 
  15   1   6    21318.87    26175.17   1645.94 o 
   0   2   6    47355.71    46418.01    864.57 o 
   1   2   6    42546.49    40009.66    566.86 o 
   2   2   6     1203.72      884.18    243.70 o 
   3   2   6     3497.53     3337.75    315.58 o 
   4   2   6        5.62        3.61    231.45 o 
   5   2   6    99955.25    96189.46   1036.83 o 
   6   2   6     9051.86     9209.48    683.36 o 
   7   2   6     1213.08     1427.21    633.42 o 
   8   2   6     2590.83     2744.37    648.76 o 
   9   2   6      684.90      946.99    721.27 o 
  10   2   6      441.24      419.35    853.69 o 
  11   2   6    12425.26    14684.13   1287.84 o 
  12   2   6     5410.44     6431.02   1202.14 o 
  13   2   6      698.32     1127.01   1170.53 o 
  14   2   6      642.81      739.08   1255.29 o 
  15   2   6     1471.43      869.43   1397.82 o 
   1   3   6      894.95      684.81    264.56 o 
   2   3   6    14457.73    13762.22    392.00 o 
   3   3   6     3955.75     3758.05    511.66 o 
   4   3   6    19723.83    19839.93    689.38 o 
   5   3   6    12608.78    12962.01    674.12 o 
   6   3   6      235.34      617.72    636.49 o 
   7   3   6      147.87      309.36    659.54 o 
   8   3   6     1071.99     1371.98    667.07 o 
   9   3   6     4574.85     5108.64    830.67 o 
  10   3   6    18241.41    19886.48   1055.87 o 
  11   3   6    11798.29    12142.43   1099.76 o 
  12   3   6     1798.33     1406.06    760.82 o 
  13   3   6     2131.97     2114.89   1193.50 o 
  14   3   6       75.52      890.32   1289.99 o 
  15   3   6     7973.16     8558.16   1282.56 o 
   0   4   6    57283.82    55741.96    946.37 o 
   1   4   6    15056.08    15044.69    398.79 o 
   2   4   6      383.48      553.15    471.58 o 
   3   4   6     4482.55     4393.02    551.29 o 
   4   4   6    19156.89    20194.74    722.47 o 
   5   4   6       48.43      518.20    595.44 o 
   6   4   6       78.71      212.88    612.74 o 
   7   4   6      383.96      302.23    690.11 o 
   8   4   6     7237.71     7177.23    751.03 o 
   9   4   6     3193.64     3204.39    832.52 o 
  10   4   6     5562.58     5843.33    899.40 o 
  11   4   6     1464.39     1215.37    884.31 o 
  12   4   6    11822.19    11012.59   1070.00 o 
  13   4   6      607.42     1208.34   1319.78 o 
  14   4   6      531.96     1081.56   1231.44 o 
  15   4   6     3345.68     3034.66   2663.72 o 
   1   5   6        4.20      174.06    339.34 o 
   2   5   6    49513.78    50215.45    863.38 o 
   3   5   6    46282.27    46747.85    882.95 o 
   4   5   6    11918.09    12133.21    698.26 o 
   5   5   6    14153.80    14638.19    738.53 o 
   6   5   6     6223.39     6208.15    679.75 o 
   7   5   6    13588.44    14140.97    800.75 o 
   8   5   6    11463.59    12098.70    862.59 o 
   9   5   6      725.53      901.66    781.25 o 
  10   5   6     7323.30     7990.52    934.45 o 
  11   5   6      517.68      491.36    909.27 o 
  12   5   6       42.56      606.26   1049.28 o 
  13   5   6     1110.02      982.20   1163.90 o 
  14   5   6     3032.07     3330.44   1441.72 o 
  15   5   6      424.47      607.27   5255.93 o 
   0   6   6    30227.34    30245.14    866.96 o 
   1   6   6     1291.15     1435.49    441.63 o 
   2   6   6     7590.18     7406.89    613.07 o 
   3   6   6     1938.14     1778.02    588.47 o 
   4   6   6      377.31      577.41    600.73 o 
   5   6   6     2387.32     2670.75    616.47 o 
   6   6   6    15573.87    16421.17    803.41 o 
   7   6   6     2306.88     2086.50    680.82 o 
   8   6   6     9734.16    10600.27    817.92 o 
   9   6   6     6996.19     6895.00    883.43 o 
  10   6   6    10179.67    11469.17   1008.94 o 
  11   6   6      139.46      576.04    959.35 o 
  12   6   6      488.25      468.03   1025.53 o 
  13   6   6    12183.28    13083.91   1311.31 o 
  14   6   6     4074.15     3010.65    993.67 o 
  15   6   6     1380.65     3235.80   4985.91 o 
   1   7   6    27693.50    27973.03    797.10 o 
   2   7   6      571.09      812.02    566.71 o 
   3   7   6    11204.37    11401.42    703.16 o 
   4   7   6     7116.68     6424.60    658.99 o 
   5   7   6     1678.84     1615.58    632.83 o 
   6   7   6     1300.25     1554.63    690.22 o 
   7   7   6     7691.84     7523.09    796.80 o 
   8   7   6       16.40      215.69    515.83 o 
   9   7   6      718.53     1151.69    827.07 o 
  10   7   6    12834.48    13593.15   1091.17 o 
  11   7   6     2233.60     2285.32    976.16 o 
  12   7   6       72.14      -34.05   1087.81 o 
  13   7   6       47.17     -113.26   1161.07 o 
  14   7   6     6886.97     3724.76   1500.56 o 
   0   8   6    11255.00    10860.85   1174.96 o 
   1   8   6     1659.69     1710.25    657.34 o 
   2   8   6      115.67      169.66    541.29 o 
   3   8   6      791.79      713.67    581.06 o 
   4   8   6    10474.69    10364.22    714.59 o 
   5   8   6      334.45      246.21    678.44 o 
   6   8   6    16320.92    16930.61   1000.37 o 
   7   8   6    14084.82    14896.41    974.57 o 
   8   8   6     7575.70     7217.43    923.64 o 
   9   8   6     6399.86     6498.27    965.71 o 
  10   8   6    11992.25    13424.30   1153.54 o 
  11   8   6     1761.79     1329.02   1058.55 o 
  12   8   6      716.18      111.61   1174.90 o 
  13   8   6      434.44      562.37   1189.64 o 
  14   8   6     4976.13     2380.78   2610.60 o 
   1   9   6     8005.88     7030.31    748.30 o 
   2   9   6      146.71      204.00    666.30 o 
   3   9   6    26224.01    26330.33    940.79 o 
   4   9   6     1209.15     1271.88    677.04 o 
   5   9   6     2138.32     1960.76    814.04 o 
   6   9   6     3960.05     3139.74    879.10 o 
   7   9   6     8822.93     8531.85    937.56 o 
   8   9   6       23.09      249.71    914.22 o 
   9   9   6      745.25      869.94    965.48 o 
  10   9   6      480.56      552.21   1051.54 o 
  11   9   6     2736.63     2545.42   1116.02 o 
  12   9   6       21.99      271.83   1193.16 o 
  13   9   6     5125.57     3159.84   1640.08 o 
   0  10   6     3043.01     2897.19   1645.88 o 
   1  10   6      900.22     1148.02   1265.36 o 
   2  10   6     8718.22     8736.93    994.63 o 
   3  10   6     1570.86      893.50    886.56 o 
   4  10   6     2034.42     2078.73    889.74 o 
   5  10   6     8149.35     8420.82    976.39 o 
   6  10   6     3059.81     1804.41    632.77 o 
   7  10   6    15244.73    15432.97   1124.04 o 
   8  10   6       30.59      137.03    815.93 o 
   9  10   6      637.54      463.15    833.92 o 
  10  10   6     1197.90      261.14    871.57 o 
  11  10   6     4168.68     2855.47   1326.49 o 
  12  10   6      298.74     -222.37   1367.13 o 
   1  11   6    14761.10    15050.75   1566.62 o 
   2  11   6      901.66     1201.58   1130.75 o 
   3  11   6    15411.40    15706.73   1427.28 o 
   4  11   6       10.89      460.60    980.14 o 
   5  11   6      427.72      838.60    896.47 o 
   6  11   6       22.69     -294.73    870.47 o 
   7  11   6     1847.78     1272.92    894.14 o 
   8  11   6     1719.86     2375.59   1069.80 o 
   9  11   6     3909.65     3104.92   1099.82 o 
  10  11   6      115.30       87.90   1182.01 o 
  11  11   6     4002.94     2720.79   1301.47 o 
   0  12   6     5926.18     6061.62   1809.08 o 
   1  12   6        6.08      162.82   1241.44 o 
   2  12   6      573.87      876.27   1102.10 o 
   3  12   6     1310.64     1516.49   1087.68 o 
   4  12   6    19629.44    20998.38   1383.23 o 
   5  12   6     2375.53     2778.66   1030.47 o 
   6  12   6      460.71      746.48   1012.34 o 
   7  12   6     1380.41     1221.83   1145.73 o 
   8  12   6      813.87      185.76   1125.28 o 
   9  12   6      524.54      663.02   1101.49 o 
  10  12   6      250.37      524.91   1198.21 o 
  11  12   6      333.93     -430.02   3047.02 o 
   1  13   6     1342.72     1132.37   1354.24 o 
   2  13   6    10786.33    10410.58   1343.77 o 
   3  13   6     1666.00     1907.44   1088.39 o 
   4  13   6      796.59      577.83   1152.49 o 
   5  13   6      790.67      999.98   1227.95 o 
   6  13   6      830.06      337.49    821.17 o 
   7  13   6      401.83      117.95   1264.19 o 
   8  13   6     4329.96     3470.14   1280.40 o 
   9  13   6      225.55      -87.28   1240.51 o 
  10  13   6      795.28     1159.02   2157.22 o 
   0  14   6    19754.10    21574.61   2435.77 o 
   1  14   6      336.75      166.90   1395.62 o 
   2  14   6     4605.09     5786.47   1345.89 o 
   3  14   6        9.15      412.74   1314.01 o 
   4  14   6     4283.77     3799.70   1348.05 o 
   5  14   6      269.54      117.47   1199.84 o 
   6  14   6     4640.44     3324.51   1284.64 o 
   7  14   6     1062.54      932.07   1466.11 o 
   8  14   6        8.81    -1315.82   1679.97 o 
   9  14   6     1052.55    -1411.74   3989.85 o 
   1  15   6     1329.75     1160.55   1388.65 o 
   2  15   6     2356.63     2091.89   1411.30 o 
   3  15   6      992.55     1050.52   1371.70 o 
   4  15   6      843.08     1312.54   1307.48 o 
   5  15   6     1287.33      805.02   1331.02 o 
   6  15   6     1469.09     1591.32   3187.17 o 
   0  16   6       99.89     -375.96   2197.47 o 
   1  16   6     2375.01     2591.01   1514.86 o 
   2  16   6      727.50      519.85   1954.70 o 
   3  16   6        0.45      461.29   2326.02 o 
   4  16   6        9.97     -303.07   2814.74 o 
   5  16   6      874.80     1438.63   3894.61 o 
   0   0   7     2446.89     2411.17    801.53 o 
   2   0   7      264.10      372.12    523.71 o 
   4   0   7     3005.37     2540.59    495.42 o 
   6   0   7    24287.60    23803.04   1048.74 o 
   8   0   7     3704.21     4224.69   1531.65 o 
  10   0   7    27816.67    30517.50   1942.16 o 
  12   0   7     3645.78     3969.52   1667.70 o 
  14   0   7     2364.13     2954.80   1841.91 o 
   1   1   7     4324.56     3757.85    406.05 o 
   2   1   7    17185.91    16926.28    497.51 o 
   3   1   7     5234.22     4639.83    316.46 o 
   4   1   7    10797.98    10202.67    551.00 o 
   5   1   7      717.93      540.35    472.90 o 
   6   1   7     4297.88     4204.39    634.96 o 
   7   1   7     4631.18     4347.43    717.85 o 
   8   1   7      262.86      408.33    469.93 o 
   9   1   7     8770.14     8910.60   1352.94 o 
  10   1   7     2961.13     3844.50   1093.56 o 
  11   1   7     1829.97     1779.09   1118.50 o 
  12   1   7     1078.93     2082.53   1107.53 o 
  13   1   7     5723.97     6667.56   1228.76 o 
  14   1   7     5258.51     5761.49   1315.32 o 
   0   2   7      823.52     1110.82    533.95 o 
   1   2   7     6995.89     7462.32    426.61 o 
   2   2   7     3857.03     3604.96    339.39 o 
   3   2   7    10952.50    10823.05    532.78 o 
   4   2   7     8541.67     8223.16    663.01 o 
   5   2   7     2669.51     2816.92    612.26 o 
   6   2   7    16231.05    15740.24    743.61 o 
   7   2   7    10274.42    10508.42    703.95 o 
   8   2   7       61.04      645.26    737.01 o 
   9   2   7     4096.56     3179.76    662.44 o 
  10   2   7     1456.84     1357.39   1100.88 o 
  11   2   7      577.57      697.08   1109.70 o 
  12   2   7     1387.86     1633.10   1080.91 o 
  13   2   7      720.75     1265.35   1207.91 o 
  14   2   7     2148.51     1783.12   1215.94 o 
   1   3   7      452.59      456.91    314.35 o 
   2   3   7     5607.71     5490.13    447.77 o 
   3   3   7    30377.59    31844.75    813.85 o 
   4   3   7     7680.20     7865.23    633.97 o 
   5   3   7     6380.09     6341.75    683.78 o 
   6   3   7      204.97      868.24    618.35 o 
   7   3   7       32.29       -8.09    625.57 o 
   8   3   7     4099.08     4484.45    723.26 o 
   9   3   7     3721.35     4140.03    852.24 o 
  10   3   7       41.19      -88.09    728.67 o 
  11   3   7      298.61      644.20   1158.79 o 
  12   3   7      815.30      741.35   1241.55 o 
  13   3   7      107.82     -109.67   1166.17 o 
  14   3   7       19.69      442.66   1347.22 o 
   0   4   7    50024.70    50090.87    903.36 o 
   1   4   7    26008.90    26601.01    628.67 o 
   2   4   7    12328.09    12494.74    658.12 o 
   3   4   7      121.56      149.80    576.29 o 
   4   4   7     2773.99     2926.54    608.49 o 
   5   4   7    23149.53    23306.64    792.32 o 
   6   4   7       42.62      299.16    605.86 o 
   7   4   7      114.13       53.93    664.68 o 
   8   4   7     1773.53     1791.32    750.12 o 
   9   4   7     1203.35     1314.44    815.38 o 
  10   4   7     1374.53     1649.39    944.88 o 
  11   4   7     3518.21     2394.23    757.66 o 
  12   4   7       20.87      262.18   1338.49 o 
  13   4   7       29.54      267.57   1282.80 o 
  14   4   7     1292.96     1474.13   1273.60 o 
   1   5   7    25248.93    25760.76    731.70 o 
   2   5   7     5490.58     5779.06    615.25 o 
   3   5   7     5437.16     4809.64    611.57 o 
   4   5   7     5353.62     5239.91    622.98 o 
   5   5   7     3212.27     3431.14    610.26 o 
   6   5   7     2923.45     2990.85    642.46 o 
   7   5   7      793.48     1201.21    679.65 o 
   8   5   7    14444.69    14943.52    935.74 o 
   9   5   7     2167.41     2636.72    822.66 o 
  10   5   7        3.99      192.82    919.65 o 
  11   5   7     8526.09     7608.34   1041.77 o 
  12   5   7     1401.35      479.66   1234.92 o 
  13   5   7      189.48     -179.34   1412.10 o 
  14   5   7      449.91      496.94   1615.47 o 
   0   6   7      157.23      305.76    698.78 o 
   1   6   7        5.78      162.26    602.39 o 
   2   6   7    14250.56    14924.66    704.22 o 
   3   6   7      349.14      422.90    572.04 o 
   4   6   7     3771.37     3686.31    607.16 o 
   5   6   7     2486.95     2400.08    626.43 o 
   6   6   7     1978.29     1954.31    653.19 o 
   7   6   7       36.54      270.49    754.35 o 
   8   6   7     2602.33     2568.76    775.78 o 
   9   6   7      350.07      518.52    823.06 o 
  10   6   7      774.74     1228.36    965.95 o 
  11   6   7      400.83      201.56   1024.80 o 
  12   6   7     7007.32     5624.18    902.96 o 
  13   6   7      155.66     -206.44   1343.71 o 
  14   6   7      531.57      724.92   4559.02 o 
   1   7   7      381.25      543.60    634.04 o 
   2   7   7    10266.35    10952.55    737.55 o 
   3   7   7     9006.89     8953.62    672.41 o 
   4   7   7     3978.77     3691.82    630.04 o 
   5   7   7     7226.07     7115.45    696.53 o 
   6   7   7      108.68      267.95    717.80 o 
   7   7   7     4441.48     3687.04    765.23 o 
   8   7   7    28938.33    31071.11   1141.41 o 
   9   7   7      469.42      435.69    829.17 o 
  10   7   7      221.33       74.08    968.71 o 
  11   7   7      308.52      617.76   1030.65 o 
  12   7   7     2794.03     1939.92   1150.49 o 
  13   7   7      372.14      391.32   1481.70 o 
   0   8   7     2524.01     2935.13   1095.20 o 
   1   8   7    13164.21    13346.77    889.09 o 
   2   8   7      276.93      548.69    688.71 o 
   3   8   7       30.22      156.76    658.18 o 
   4   8   7       74.94       -3.61    658.60 o 
   5   8   7    19808.77    19881.49    902.64 o 
   6   8   7     6306.38     5360.26    844.20 o 
   7   8   7     2463.99     2889.80    789.07 o 
   8   8   7     1237.27     1533.02    885.38 o 
   9   8   7      722.06      471.75    930.22 o 
  10   8   7       28.34     -156.23   1045.19 o 
  11   8   7     1931.40     1456.20   1128.67 o 
  12   8   7    11036.94    10453.01   1324.25 o 
  13   8   7      633.42      988.06   1582.96 o 
   1   9   7     3660.32     3082.22    909.77 o 
   2   9   7     8013.19     7619.55    987.79 o 
   3   9   7       52.08     -210.69    804.79 o 
   4   9   7     8344.25     8419.75    865.47 o 
   5   9   7     5785.06     4700.89    647.07 o 
   6   9   7     2996.21     2611.05    838.02 o 
   7   9   7     2185.71     1570.92    863.90 o 
   8   9   7        8.10     -171.59    936.64 o 
   9   9   7    14102.21    15857.89   1250.82 o 
  10   9   7     2129.99     1403.89   1204.48 o 
  11   9   7     1328.86     1167.40   1178.69 o 
  12   9   7     1101.27     -307.37   1251.57 o 
  13   9   7      236.70      799.77   2283.30 o 
   0  10   7     7863.24     6337.76   2021.48 o 
   1  10   7     2005.37     1304.37   1285.19 o 
   2  10   7       95.79      608.79   1197.99 o 
   3  10   7     2702.79     2980.87   1165.13 o 
   4  10   7     3071.84     2595.12   1043.01 o 
   5  10   7     3428.97     3097.55    970.55 o 
   6  10   7      146.70       16.71    701.56 o 
   7  10   7     2130.29     1632.68    711.40 o 
   8  10   7       13.04     -105.78    789.53 o 
   9  10   7       10.16      426.83   1079.47 o 
  10  10   7     6596.61     6560.99   1221.56 o 
  11  10   7     1871.55     2173.86   1261.35 o 
  12  10   7     2381.12     1495.70   2323.76 o 
   1  11   7       54.70      308.20   1235.10 o 
   2  11   7    20870.37    21418.65   1594.26 o 
   3  11   7     4546.76     4461.91   1252.01 o 
   4  11   7       86.74      354.90   1216.94 o 
   5  11   7     7165.05     4465.47    853.21 o 
   6  11   7     2034.63     1210.65   1078.19 o 
   7  11   7     8798.99     9176.27   1205.59 o 
   8  11   7      193.22      926.38   1151.31 o 
   9  11   7      260.27       92.02   1118.22 o 
  10  11   7     1208.99      998.31   1213.33 o 
  11  11   7       48.58       84.55   1464.67 o 
   0  12   7        3.39     -491.10   2220.48 o 
   1  12   7       61.09      367.94   1325.35 o 
   2  12   7       14.42      830.40   1409.60 o 
   3  12   7       20.85      637.46   1387.27 o 
   4  12   7      543.57      748.97   1163.02 o 
   5  12   7     6154.21     6458.65   1216.10 o 
   6  12   7      622.00      901.57   1244.04 o 
   7  12   7     2199.94     2398.60   1309.73 o 
   8  12   7     3690.28     3757.32   1346.52 o 
   9  12   7     2787.16     1640.11   1188.60 o 
  10  12   7     1265.31      490.06   2294.95 o 
   1  13   7       85.07      502.24   1285.52 o 
   2  13   7       23.01      423.37   1305.70 o 
   3  13   7     7176.92     8225.84   1348.25 o 
   4  13   7     1399.48     1783.12   1191.74 o 
   5  13   7     1279.87     1392.73   1272.07 o 
   6  13   7      128.34       58.40   1269.88 o 
   7  13   7     3643.35     4434.96   1374.47 o 
   8  13   7     1118.82     1095.90   1506.41 o 
   9  13   7     3096.33     2761.26   2264.59 o 
   0  14   7    24079.05    30098.38   2680.20 o 
   1  14   7       95.64      622.29   1344.87 o 
   2  14   7       37.59      738.58   1416.74 o 
   3  14   7      180.40     -256.85   1404.87 o 
   4  14   7     1089.88      990.49   1376.28 o 
   5  14   7       40.85      125.40   1228.68 o 
   6  14   7     4493.26     3413.91   1139.46 o 
   7  14   7     4539.78     3995.01   3001.47 o 
   1  15   7      469.16      891.34   1419.74 o 
   2  15   7      157.05      651.80   1483.97 o 
   3  15   7     7183.47     6584.69   1486.60 o 
   4  15   7      270.74     -122.64   2067.52 o 
   5  15   7     1574.39     -367.82   2134.25 o 
   0   0   8   180149.81   180800.45   3086.59 o 
   2   0   8     3460.49     3181.90    618.62 o 
   4   0   8    18584.60    17773.17   1123.16 o 
   6   0   8     4999.73     3909.23   1247.58 o 
   8   0   8    23381.38    24340.47   1759.26 o 
  10   0   8     6934.16     7145.61   1523.95 o 
  12   0   8     1360.63     1638.71   1737.42 o 
  14   0   8     2893.40     4131.40   2031.30 o 
   1   1   8     2305.06     2011.86    450.01 o 
   2   1   8      825.75      706.05    398.17 o 
   3   1   8    96390.86    93803.62   1445.08 o 
   4   1   8     1310.54     1361.82    660.77 o 
   5   1   8    13034.09    13181.96    874.99 o 
   6   1   8      377.11      289.06    402.89 o 
   7   1   8     3533.03     3200.11    908.43 o 
   8   1   8      140.17      812.79    904.54 o 
   9   1   8    15343.16    15435.28   1239.22 o 
  10   1   8     5607.55     5682.89   1202.10 o 
  11   1   8     2278.52     3255.64   1144.54 o 
  12   1   8     1112.17     1833.05   1294.54 o 
  13   1   8     1126.12      788.70   1201.33 o 
  14   1   8     1631.00     2002.41   1355.78 o 
   0   2   8     6279.91     6099.21    668.92 o 
   1   2   8     3929.99     3751.93    445.26 o 
   2   2   8     5535.95     5005.67    546.55 o 
   3   2   8     1779.34     2204.74    585.13 o 
   4   2   8    23363.42    23142.88    790.35 o 
   5   2   8     5784.99     6267.68    668.55 o 
   6   2   8      293.84      434.98    651.40 o 
   7   2   8    19410.97    20354.06   1038.24 o 
   8   2   8     3256.64     3292.99    984.34 o 
   9   2   8     1475.68     1512.34   1081.62 o 
  10   2   8       63.05      255.71   1073.77 o 
  11   2   8      358.99      411.21   1133.24 o 
  12   2   8     3020.76     2640.96   1271.05 o 
  13   2   8     7780.79     8251.95   1346.64 o 
  14   2   8     2593.02     2341.80   2298.85 o 
   1   3   8    32012.29    33097.68    714.59 o 
   2   3   8    26640.34    26891.13    756.82 o 
   3   3   8     6519.33     6623.41    629.46 o 
   4   3   8     3063.82     3348.87    657.92 o 
   5   3   8     7643.98     7357.92    688.10 o 
   6   3   8     1579.46     1634.03    644.66 o 
   7   3   8    51201.22    53496.44   1192.54 o 
   8   3   8     8441.74     9502.29    986.02 o 
   9   3   8      655.55     1367.65   1077.40 o 
  10   3   8     1858.59     2143.87   1186.82 o 
  11   3   8      122.06      143.13   1197.30 o 
  12   3   8      701.72     1152.71   1312.04 o 
  13   3   8    12687.30    15742.26   1633.63 o 
  14   3   8       10.88      813.43   5425.11 o 
   0   4   8    24686.65    24816.46   1013.87 o 
   1   4   8      865.46      601.56    544.83 o 
   2   4   8     1975.02     2078.16    549.78 o 
   3   4   8        3.57      -24.62    587.73 o 
   4   4   8    14793.84    15068.68    723.33 o 
   5   4   8     8216.01     8215.83    681.56 o 
   6   4   8     3418.17     3844.04    686.93 o 
   7   4   8        6.16      -26.23    724.71 o 
   8   4   8     2477.53     1844.88    802.83 o 
   9   4   8      111.97      414.68    525.50 o 
  10   4   8    20174.79    21123.62   1461.18 o 
  11   4   8     3101.89     2940.91   1216.67 o 
  12   4   8    11396.96    13196.36   1458.87 o 
  13   4   8       16.36      246.53   1458.30 o 
  14   4   8      655.33     1176.45   5093.47 o 
   1   5   8     9203.55     8405.59    667.91 o 
   2   5   8     2782.78     2847.09    673.63 o 
   3   5   8      183.98      413.65    602.41 o 
   4   5   8     3031.30     3428.28    628.89 o 
   5   5   8      788.78      354.15    623.94 o 
   6   5   8     4133.04     4720.01    693.93 o 
   7   5   8    13755.27    14669.92    900.88 o 
   8   5   8       19.81     -139.65    792.49 o 
   9   5   8    20817.27    22258.37   1213.84 o 
  10   5   8     4299.98     4492.10   1203.48 o 
  11   5   8     7999.83     7836.72   1313.24 o 
  12   5   8     2132.00     2127.59   1218.74 o 
  13   5   8     1207.62      799.76   1284.08 o 
   0   6   8     6134.52     5782.24   1117.37 o 
   1   6   8     9509.04     9897.08    815.97 o 
   2   6   8     2955.75     3131.96    661.84 o 
   3   6   8      187.26       54.92    637.92 o 
   4   6   8     5855.58     6413.17    667.94 o 
   5   6   8    15813.03    15867.25    804.46 o 
   6   6   8    26730.05    29702.61    976.37 o 
   7   6   8      808.94      966.39    744.43 o 
   8   6   8       21.69      932.47    825.19 o 
   9   6   8     1682.20     1394.54    836.71 o 
  10   6   8       27.47      249.16   1007.73 o 
  11   6   8     3582.91     4033.26   1260.49 o 
  12   6   8    10026.50    10752.39   1411.26 o 
  13   6   8      571.04      656.78   1519.47 o 
   1   7   8      584.52     1035.40    738.55 o 
   2   7   8    24174.02    25143.84   1065.54 o 
   3   7   8    16115.43    16527.97    926.07 o 
   4   7   8      172.52       34.81    665.95 o 
   5   7   8    23716.83    25030.78    915.75 o 
   6   7   8      139.75      424.87    719.98 o 
   7   7   8     1039.48      815.39    752.15 o 
   8   7   8     7213.55     7604.45    937.85 o 
   9   7   8       58.62     -489.06    874.42 o 
  10   7   8      194.44      425.83    996.22 o 
  11   7   8    21575.54    20937.97   1511.05 o 
  12   7   8      567.24      570.57   1373.42 o 
   0   8   8     9883.12    10462.37   1266.85 o 
   1   8   8        1.67     -181.99    821.45 o 
   2   8   8     2350.80     2476.41    829.76 o 
   3   8   8        8.35       51.94    837.76 o 
   4   8   8     2035.68     1983.14    757.12 o 
   5   8   8     6611.68     6804.50    838.05 o 
   6   8   8     2363.22     2318.60    781.37 o 
   7   8   8     1509.42     1412.66    831.24 o 
   8   8   8     3829.31     3338.57    951.39 o 
   9   8   8      672.58      857.93    969.78 o 
  10   8   8      210.12      442.70   1062.75 o 
  11   8   8      241.32      649.28   1156.03 o 
  12   8   8     1320.75      603.34   1493.52 o 
   1   9   8    22008.19    22680.62   1249.90 o 
   2   9   8     2302.06     1994.92   1005.53 o 
   3   9   8     1390.01     1370.80   1008.99 o 
   4   9   8      387.32      770.11    923.18 o 
   5   9   8    12199.17    12157.00   1144.11 o 
   6   9   8     8737.71     8039.85    981.85 o 
   7   9   8     3018.14     2614.30    960.95 o 
   8   9   8      225.60      497.96   1020.84 o 
   9   9   8      538.96      369.43   1021.59 o 
  10   9   8      884.75      815.36   1223.76 o 
  11   9   8    13431.26    10552.60   1315.86 o 
  12   9   8      313.06     -339.99   1819.71 o 
   0  10   8     7602.48     8427.32   1800.68 o 
   1  10   8    18514.26    19826.57   1538.13 o 
   2  10   8     3180.51     2470.04   1300.23 o 
   3  10   8       52.22       65.02   1185.35 o 
   4  10   8     2782.23     2930.47   1207.22 o 
   5  10   8     7706.75     7855.08   1290.55 o 
   6  10   8      857.01      902.42   1061.51 o 
   7  10   8     4771.58     4497.92   1198.09 o 
   8  10   8      205.71      208.13   1122.95 o 
   9  10   8     1384.06      645.51   1239.88 o 
  10  10   8      196.94      -13.03   1195.52 o 
  11  10   8     2925.79     2135.54   1605.32 o 
   1  11   8     9939.36     8604.06   1488.56 o 
   2  11   8      194.35      645.10   1385.35 o 
   3  11   8     8481.75     8395.31   1496.39 o 
   4  11   8      318.18      920.51   1337.42 o 
   5  11   8     3141.98     3280.92   1345.09 o 
   6  11   8      268.51      953.63   1352.23 o 
   7  11   8     4120.06     4108.28   1413.17 o 
   8  11   8     3782.53     3425.61   1367.26 o 
   9  11   8     6512.11     5251.09   1258.67 o 
  10  11   8      802.55      305.69   1539.19 o 
   0  12   8      732.14     1102.55   1798.36 o 
   1  12   8      181.42      546.48   1485.17 o 
   2  12   8      137.72     -102.27   1544.35 o 
   3  12   8      227.56     1019.70   1495.93 o 
   4  12   8     6445.91     5842.92   1559.54 o 
   5  12   8      111.05     1294.09   1394.48 o 
   6  12   8     1204.41      630.31    898.82 o 
   7  12   8     2988.19     3636.38   1406.42 o 
   8  12   8      682.72      122.20   1322.55 o 
   9  12   8     2266.97     1507.29   1957.28 o 
  10  12   8      158.53      168.06   2807.79 o 
   1  13   8     4370.46     3632.28   1495.06 o 
   2  13   8      559.45     1054.50   1387.39 o 
   3  13   8     1835.24     2482.39   1373.76 o 
   4  13   8    12023.08    11391.22   1477.65 o 
   5  13   8     1479.71     1211.90   1226.53 o 
   6  13   8      291.06       85.99   1392.35 o 
   7  13   8     1894.38      678.25   1669.56 o 
   0  14   8      867.12     1520.45   1987.61 o 
   1  14   8      959.45     1440.94   1452.28 o 
   2  14   8      483.75     1123.77   1423.98 o 
   3  14   8     1393.49     1658.44   1353.08 o 
   4  14   8      576.60     -214.05   1356.01 o 
   5  14   8      424.76     1511.41   2839.76 o 
   1  15   8       52.38     1017.35   4470.51 o 
   2  15   8      234.50     1517.06   4276.68 o 
   3  15   8     1567.25      756.49   3283.67 o 
   4  15   8     1168.38      230.81   4153.43 o 
   0   0   9    11145.44    11422.47   1138.44 o 
   2   0   9    19931.88    19584.28   1021.55 o 
   4   0   9       50.26       -8.94   1110.91 o 
   6   0   9    31462.07    34253.28   1797.13 o 
   8   0   9      861.25      569.66   1346.44 o 
  10   0   9      236.59      710.66   1591.55 o 
  12   0   9    20816.10    23189.45   2226.47 o 
   1   1   9     1847.83     1411.03    514.69 o 
   2   1   9    27837.51    27518.03    900.93 o 
   3   1   9       68.70      211.86    627.30 o 
   4   1   9       47.32       11.79    694.17 o 
   5   1   9     2646.57     2569.53    876.96 o 
   6   1   9        2.54      -64.41    885.11 o 
   7   1   9     1508.13     1284.00    956.89 o 
   8   1   9     1409.77     1118.91   1011.35 o 
   9   1   9    13742.13    15769.51   1331.13 o 
  10   1   9     6728.42     6779.97   1257.32 o 
  11   1   9     3330.45     3823.12   1247.58 o 
  12   1   9     3350.29     3717.49   1299.59 o 
  13   1   9     1290.77      712.27   1287.38 o 
   0   2   9      383.97      266.48    627.47 o 
   1   2   9      183.32      210.83    394.90 o 
   2   2   9      769.74      468.68    565.75 o 
   3   2   9     7452.28     7283.52    706.62 o 
   4   2   9     3999.42     4151.75    721.03 o 
   5   2   9     3776.95     4069.79    757.36 o 
   6   2   9     1522.53     2029.85    886.42 o 
   7   2   9       94.19      165.26    888.52 o 
   8   2   9      323.27      462.16    886.42 o 
   9   2   9        6.04      463.10   1069.45 o 
  10   2   9     9489.63    11630.83   1277.34 o 
  11   2   9     4067.86     4500.14   1278.90 o 
  12   2   9     1395.57     1195.68   1201.05 o 
  13   2   9       40.93      975.86   1384.55 o 
   1   3   9    16395.86    16641.23    738.97 o 
   2   3   9      372.15      675.07    565.30 o 
   3   3   9     1267.21      953.07    564.71 o 
   4   3   9      384.34      560.78    640.51 o 
   5   3   9    17501.36    18320.26    857.10 o 
   6   3   9     4404.95     4337.64    777.62 o 
   7   3   9    10904.36    11783.66   1007.60 o 
   8   3   9    18642.27    19284.59   1076.19 o 
   9   3   9     4064.80     4667.86   1151.53 o 
  10   3   9       28.00      362.30   1285.84 o 
  11   3   9     3020.70     2481.76   1183.31 o 
  12   3   9       10.27      638.16   1309.05 o 
  13   3   9     9119.83     9629.65   1357.09 o 
   0   4   9     1354.43     1717.99    981.25 o 
   1   4   9     1817.49     1093.99    351.76 o 
   2   4   9     8055.00     8235.70    706.90 o 
   3   4   9      481.55      519.58    599.86 o 
   4   4   9     3235.15     2950.90    551.73 o 
   5   4   9     3496.00     3219.84    712.38 o 
   6   4   9     1559.05     1283.29    711.65 o 
   7   4   9    35619.18    37710.39   1298.25 o 
   8   4   9     3542.79     3891.29    946.23 o 
   9   4   9       20.43      285.82   1090.03 o 
  10   4   9       43.25       -6.86   1146.65 o 
  11   4   9     6027.13     5170.20   1532.46 o 
  12   4   9     4637.95     4648.74   1281.38 o 
  13   4   9     4183.97     3953.90   2520.10 o 
   1   5   9     1048.02     1274.70    735.07 o 
   2   5   9     5558.48     4770.23    588.77 o 
   3   5   9    55499.37    56580.63   1172.65 o 
   4   5   9     2490.52     2561.55    710.85 o 
   5   5   9     1639.76     1493.37    706.97 o 
   6   5   9     2508.65     2546.65    724.45 o 
   7   5   9      181.72     -124.90    727.32 o 
   8   5   9     1409.40     1146.16    803.36 o 
   9   5   9     3963.48     3100.92   1195.61 o 
  10   5   9       33.75     -116.78   1243.77 o 
  11   5   9      763.23      133.16   1204.28 o 
  12   5   9     2286.44     1640.25   1381.60 o 
  13   5   9     1136.33    -1048.72   5166.30 o 
   0   6   9    37670.61    40434.01   1671.89 o 
   1   6   9       14.87      377.28    776.89 o 
   2   6   9     8320.74     8947.06    880.81 o 
   3   6   9      565.67      638.22    756.23 o 
   4   6   9     4981.76     4638.31    808.80 o 
   5   6   9        7.23     -190.80    725.44 o 
   6   6   9     5947.39     5654.63    743.61 o 
   7   6   9     2885.24     2857.98    820.67 o 
   8   6   9     1339.39      834.22    909.10 o 
   9   6   9     4834.80     3514.72    766.76 o 
  10   6   9     1462.68     1547.76   1216.49 o 
  11   6   9      328.71      128.91   1406.94 o 
  12   6   9     1376.70      774.65   1349.71 o 
  13   6   9     1523.72    -1408.38   4746.14 o 
   1   7   9     2315.11     1926.43    817.78 o 
   2   7   9       55.06      196.72    808.66 o 
   3   7   9    20852.35    20897.21   1096.11 o 
   4   7   9    14906.27    16238.73   1013.27 o 
   5   7   9       24.55     -197.78    763.21 o 
   6   7   9        4.12      463.88    755.32 o 
   7   7   9     1100.93     1060.79    828.28 o 
   8   7   9     1243.54      903.08    887.89 o 
   9   7   9     3750.56     3455.49   1048.82 o 
  10   7   9     5854.59     7108.99   1431.99 o 
  11   7   9      862.96     -134.09   1333.36 o 
  12   7   9      237.91     1989.89   1880.42 o 
   0   8   9    34997.51    38888.72   1762.40 o 
   1   8   9      211.83      313.50    810.95 o 
   2   8   9     6018.87     5413.51    880.93 o 
   3   8   9     3024.08     2672.89    921.72 o 
   4   8   9    15637.81    16577.51   1165.09 o 
   5   8   9     2977.75     3483.11    929.50 o 
   6   8   9      350.66      493.22    882.50 o 
   7   8   9     3870.91     2890.13    936.81 o 
   8   8   9      959.51     1055.20   1034.12 o 
   9   8   9     2917.23     2215.91   1086.17 o 
  10   8   9      653.64      416.06    893.49 o 
  11   8   9       48.21      -46.08   1761.79 o 
   1   9   9     3964.17     3465.48    973.35 o 
   2   9   9    11887.59    13110.83   1216.48 o 
   3   9   9     2777.36     2768.77   1020.52 o 
   4   9   9     1296.76      936.84    962.24 o 
   5   9   9      559.34       18.03   1190.44 o 
   6   9   9      965.80     1561.51   1192.42 o 
   7   9   9    19681.30    20138.92   1340.54 o 
   8   9   9    12424.51    12171.16   1336.18 o 
   9   9   9      457.34      651.07   1078.55 o 
  10   9   9        1.82      422.50   1295.99 o 
  11   9   9        8.29     -186.46   2195.28 o 
   0  10   9      909.86     1153.17   1790.79 o 
   1  10   9     5650.21     5339.15   1333.47 o 
   2  10   9      445.41      230.78   1302.57 o 
   3  10   9      849.10      596.49   1389.88 o 
   4  10   9      332.37      -42.21   1332.93 o 
   5  10   9      607.63     1258.80   1296.48 o 
   6  10   9     2802.52     2422.11   1298.59 o 
   7  10   9     1147.80     1701.45   1290.25 o 
   8  10   9      428.37      304.57   1424.34 o 
   9  10   9       37.60     -537.53   1292.57 o 
  10  10   9    10368.09     8145.91   2003.34 o 
   1  11   9       88.76      740.72   1301.18 o 
   2  11   9      378.61       79.98   1440.32 o 
   3  11   9     2683.60     2168.12   1494.60 o 
   4  11   9     1311.75     1045.48   1443.77 o 
   5  11   9      115.94      883.38   1436.50 o 
   6  11   9      962.19      510.84   1269.17 o 
   7  11   9       10.51      481.66   1495.57 o 
   8  11   9      107.57      360.62   1458.52 o 
   9  11   9    11551.28    10505.36   1878.21 o 
   0  12   9     4894.29     4072.52   1910.18 o 
   1  12   9    13610.11    13177.75   1656.48 o 
   2  12   9     2620.47     2412.93   1525.71 o 
   3  12   9     3120.52     1829.92   1472.68 o 
   4  12   9       14.68      353.97   1444.48 o 
   5  12   9    19562.90    21204.77   1849.24 o 
   6  12   9     8550.47     8170.30   1614.50 o 
   7  12   9      136.12       -1.80   1774.79 o 
   8  12   9      574.13     1140.19   2653.46 o 
   1  13   9       46.83      452.98   1492.74 o 
   2  13   9     7196.81     6049.93   1759.61 o 
   3  13   9     2298.24     2605.77   1523.75 o 
   4  13   9       63.97      197.94   1435.92 o 
   5  13   9    14248.96    13970.05   2046.86 o 
   6  13   9      324.06     -447.05   3659.32 o 
   0  14   9     8663.38     7975.65   2664.49 o 
   1  14   9        8.48     -569.08   2106.68 o 
   2  14   9      801.31     1214.76   2897.18 o 
   3  14   9     1939.03     3141.40   2996.54 o 
   4  14   9       37.14     -465.95   2665.35 o 
   5  14   9      734.83      282.06   1893.72 o 
   0   0  10    49274.80    52241.02   2236.08 o 
   2   0  10     3544.87     2622.22   1089.75 o 
   4   0  10     1366.82     1269.97   1196.02 o 
   6   0  10       61.90      566.04   1300.76 o 
   8   0  10    14783.81    14568.03   1811.02 o 
  10   0  10      306.55      -58.20   1604.80 o 
  12   0  10    11166.00    12686.81   2150.69 o 
   1   1  10       14.02       73.11    570.22 o 
   2   1  10     8097.22     6691.40    768.27 o 
   3   1  10     3926.11     3588.22    840.31 o 
   4   1  10     4042.67     3946.27    887.43 o 
   5   1  10     5463.51     5423.13    929.75 o 
   6   1  10       25.68      257.01    956.73 o 
   7   1  10     7937.33     7313.29   1082.31 o 
   8   1  10    13061.40    15219.20   1150.73 o 
   9   1  10     1180.56     1114.69   1187.87 o 
  10   1  10      471.20        8.49   1193.26 o 
  11   1  10      492.55     1330.41   1133.12 o 
  12   1  10     5007.71     5882.11   1324.33 o 
   0   2  10     5275.60     4933.52   1106.26 o 
   1   2  10     6380.02     5492.73    790.69 o 
   2   2  10        8.05      125.32    660.94 o 
   3   2  10     1392.68     1148.82    748.38 o 
   4   2  10     2355.76     1898.69    888.10 o 
   5   2  10    29781.76    31258.82   1219.61 o 
   6   2  10     3264.41     3813.84    891.82 o 
   7   2  10      253.89       10.57    926.22 o 
   8   2  10       21.96     -136.70   1037.99 o 
   9   2  10      640.16      903.61   1173.12 o 
  10   2  10      294.77      729.13   1248.80 o 
  11   2  10     3133.63     4699.41   1443.95 o 
  12   2  10      523.92      582.18   1406.85 o 
   1   3  10       32.92      240.82    730.62 o 
   2   3  10     9071.38     9167.85    856.57 o 
   3   3  10     1318.85      805.21    691.56 o 
   4   3  10     1191.62      723.00    769.31 o 
   5   3  10     2220.51     2680.60    814.76 o 
   6   3  10      106.70      578.08    907.05 o 
   7   3  10     2056.45     1776.73    955.38 o 
   8   3  10      415.43      511.96   1028.50 o 
   9   3  10     2160.42     1691.64   1162.36 o 
  10   3  10     5552.22     5998.06   1334.62 o 
  11   3  10     5541.86     5398.09   1389.51 o 
  12   3  10      947.51      679.91   1362.42 o 
   0   4  10    16245.84    16904.89   1363.11 o 
   1   4  10     8143.10     7923.96    839.79 o 
   2   4  10       49.00      -33.26    769.60 o 
   3   4  10      715.47      582.39    725.30 o 
   4   4  10     8012.70     8867.34    843.23 o 
   5   4  10        5.76      -43.78    825.96 o 
   6   4  10       78.00      132.61    852.98 o 
   7   4  10     1127.52      805.97    938.42 o 
   8   4  10     2878.92     2901.34    952.96 o 
   9   4  10      682.70      582.82   1233.30 o 
  10   4  10     6960.87     6914.26   1302.58 o 
  11   4  10      480.98      376.54   1318.18 o 
  12   4  10     9491.07     9518.51   1937.55 o 
   1   5  10      837.05      794.70    823.58 o 
   2   5  10     6587.78     6760.33    878.06 o 
   3   5  10    17070.55    17657.53   1098.77 o 
   4   5  10     1851.78     1526.26    753.57 o 
   5   5  10     5007.92     4139.20    804.33 o 
   6   5  10     2750.00     2885.76    859.54 o 
   7   5  10     7375.12     6582.95   1011.24 o 
   8   5  10     4004.40     3853.02   1063.44 o 
   9   5  10        9.19     -192.18   1143.27 o 
  10   5  10      629.88      866.26   1205.70 o 
  11   5  10      241.02      396.09   1334.54 o 
  12   5  10      394.86     -321.36   2168.59 o 
   0   6  10     5371.66     4375.02   1208.48 o 
   1   6  10      113.01      227.44    812.02 o 
   2   6  10      928.16     1021.68    841.60 o 
   3   6  10      494.94      465.72    841.90 o 
   4   6  10      220.26      218.67    588.84 o 
   5   6  10     2818.52     2072.18    729.03 o 
   6   6  10      129.75      817.47    928.24 o 
   7   6  10      308.40      588.13   1000.65 o 
   8   6  10     2574.68     2279.94   1080.51 o 
   9   6  10     2236.22     1478.19   1276.53 o 
  10   6  10     2862.08     2007.47   1243.74 o 
  11   6  10      465.85      -42.16   1479.77 o 
  12   6  10      163.78    -1498.79   2974.05 o 
   1   7  10     9019.72     9090.15    977.98 o 
   2   7  10      455.04      -22.54    864.45 o 
   3   7  10     3977.76     3163.09    907.30 o 
   4   7  10     3184.43     2022.44    654.21 o 
   5   7  10      573.13      403.42    801.53 o 
   6   7  10      179.13      231.14    902.37 o 
   7   7  10     1278.63     1125.67    968.50 o 
   8   7  10       20.37       15.55    831.37 o 
   9   7  10     1494.43      948.48   1464.83 o 
  10   7  10     4811.14     4496.61   1507.86 o 
  11   7  10     3472.69     2912.14   2159.21 o 
   0   8  10    12436.86    12334.02   1410.27 o 
   1   8  10      990.08      923.17    886.67 o 
   2   8  10      171.85      520.32    862.18 o 
   3   8  10      131.02      373.83    956.29 o 
   4   8  10     5540.83     5292.14   1074.45 o 
   5   8  10      600.71      851.32   1037.12 o 
   6   8  10     9351.24     9454.01   1191.15 o 
   7   8  10     5608.94     4548.05   1068.84 o 
   8   8  10     3001.12     1782.89    920.24 o 
   9   8  10     1825.48     1181.20   1509.03 o 
  10   8  10     2747.51     1331.09   2008.25 o 
  11   8  10      548.96     1214.54   3006.11 o 
   1   9  10      135.17      181.82   1068.74 o 
   2   9  10        9.86      884.18   1036.83 o 
   3   9  10     7090.05     7262.56   1097.00 o 
   4   9  10       16.94     -171.33    810.27 o 
   5   9  10      101.78       39.19   1211.21 o 
   6   9  10     3372.63     3723.69   1370.51 o 
   7   9  10     2268.59     1482.17   1285.23 o 
   8   9  10      108.32       71.91   1293.93 o 
   9   9  10       39.59     -396.40   1644.26 o 
  10   9  10      183.47     -937.92   2015.97 o 
   0  10  10     2771.01     2609.20   1865.10 o 
   1  10  10      217.44      123.38   1291.05 o 
   2  10  10     3889.81     3901.40   1376.69 o 
   3  10  10       92.95      506.05   1299.18 o 
   4  10  10     1770.64     1825.50   1483.98 o 
   5  10  10      752.22     1173.76   1391.90 o 
   6  10  10      124.77      247.46   1430.44 o 
   7  10  10     1743.03      906.80   1031.60 o 
   8  10  10        2.78     -325.19   1700.77 o 
   9  10  10      520.61     -373.50   2111.20 o 
   1  11  10     6342.40     5849.74   1487.87 o 
   2  11  10       20.96     -301.28   1437.66 o 
   3  11  10     3145.03     3016.53   1511.47 o 
   4  11  10      170.60      343.16   1547.74 o 
   5  11  10       47.31     -654.32   1468.23 o 
   6  11  10        4.33     -295.08   1449.56 o 
   7  11  10     1628.53     2377.11   2217.34 o 
   8  11  10     1220.43     -305.69   1966.31 o 
   0  12  10     1447.52      371.51   2291.08 o 
   1  12  10      489.04      513.17   1435.46 o 
   2  12  10      614.10      760.33   1474.99 o 
   3  12  10      244.24      378.33   1505.79 o 
   4  12  10    10486.29    11038.91   1724.03 o 
   5  12  10     1648.10     1058.46   1785.12 o 
   6  12  10      131.73      629.72   2897.08 o 
   1  13  10       68.02      108.05   1571.00 o 
   2  13  10     3271.41     2711.08   2168.99 o 
   3  13  10       83.14     1470.35   2738.41 o 
   4  13  10      167.33      239.77   3663.80 o 
   5  13  10       67.12      441.45   3889.01 o 
   0   0  11    18562.26    17620.98   4295.72 o 
   2   0  11      340.83       71.17    570.85 o 
   4   0  11      750.02      509.07   1319.48 o 
   6   0  11    41451.71    42957.17   2277.49 o 
   8   0  11     2689.24     1952.67   1564.19 o 
  10   0  11    12267.95    13239.31   2042.61 o 
   1   1  11     2954.22     3058.35   1304.49 o 
   2   1  11    15415.13    15735.10   1174.59 o 
   3   1  11    12162.15    11369.65    995.09 o 
   4   1  11    10048.96     9656.17   1021.99 o 
   5   1  11     7702.25     7341.29   1039.00 o 
   6   1  11     1728.57     2198.69    991.58 o 
   7   1  11      471.90      967.72    922.70 o 
   8   1  11      850.80      414.53   1095.39 o 
   9   1  11      275.88      207.41   1253.71 o 
  10   1  11     4237.56     3733.80   1191.40 o 
  11   1  11     3176.59     3088.17   1278.56 o 
   0   2  11     4790.09     4002.58   1431.11 o 
   1   2  11     1865.64     1487.33    913.46 o 
   2   2  11     4473.16     3825.56   1072.06 o 
   3   2  11     5802.08     4986.43   1102.01 o 
   4   2  11     1014.17      615.67    911.96 o 
   5   2  11     1179.86      386.47    948.28 o 
   6   2  11     3011.57     2273.93    937.85 o 
   7   2  11     3263.47     3131.85    988.22 o 
   8   2  11       35.24      681.17   1063.15 o 
   9   2  11     3942.91     3158.72   1209.67 o 
  10   2  11     4885.45     4381.64   1347.82 o 
  11   2  11      588.76      743.17   1287.38 o 
   1   3  11    14974.36    14168.96   1119.59 o 
   2   3  11      830.22      721.91   1020.58 o 
   3   3  11     5395.75     5054.65   1221.64 o 
   4   3  11     9145.66     9617.64   1196.26 o 
   5   3  11     1588.54      993.75    930.93 o 
   6   3  11       89.23       45.78    975.23 o 
   7   3  11     7153.16     6832.73   1165.82 o 
   8   3  11      942.13     1023.36   1063.24 o 
   9   3  11       17.11      -16.21   1222.97 o 
  10   3  11      356.99      174.38   1298.62 o 
  11   3  11     7201.16     7295.21   1472.16 o 
   0   4  11    18282.60    20156.21   1595.03 o 
   1   4  11    27052.24    28130.17   1269.24 o 
   2   4  11     1444.56     1680.58    953.58 o 
   3   4  11      275.60      839.57   1021.39 o 
   4   4  11     6178.29     6020.42   1139.25 o 
   5   4  11    21745.78    22088.34   1212.53 o 
   6   4  11      416.72      524.40   1045.95 o 
   7   4  11     1888.18     2262.15   1146.17 o 
   8   4  11       15.85      -45.34   1164.38 o 
   9   4  11      104.65     -266.43   1309.27 o 
  10   4  11       86.28     -328.98   1395.62 o 
  11   4  11     4238.47     3344.98   1790.72 o 
   1   5  11     2091.85     1452.30    608.78 o 
   2   5  11     1049.83     1183.98    919.47 o 
   3   5  11     4276.57     3312.16    995.55 o 
   4   5  11     1126.74     1285.31   1011.99 o 
   5   5  11      408.15      223.86   1193.99 o 
   6   5  11     2536.02     2135.21    929.37 o 
   7   5  11     1713.60     1632.76   1126.61 o 
   8   5  11     8162.13     6687.11   1171.76 o 
   9   5  11    14423.36    14171.64   1581.64 o 
  10   5  11      374.28     -148.92   1476.07 o 
  11   5  11     1118.87      873.48   2146.05 o 
   0   6  11     1399.35      977.76   1242.78 o 
   1   6  11      226.32      177.99    886.16 o 
   2   6  11     1747.48     1770.35    956.54 o 
   3   6  11       75.96      189.08    944.44 o 
   4   6  11      563.79      741.07    979.55 o 
   5   6  11      880.90      417.43   1140.13 o 
   6   6  11      314.38      131.00   1250.31 o 
   7   6  11      241.03      418.97   1197.62 o 
   8   6  11       40.10      400.01   1149.09 o 
   9   6  11        3.26     -208.44   1494.69 o 
  10   6  11      787.39      699.94   1853.29 o 
   1   7  11     2219.53     2192.28    922.58 o 
   2   7  11     8109.29     7985.58   1064.31 o 
   3   7  11     1999.97     1483.83    998.43 o 
   4   7  11     5340.64     4722.75   1032.02 o 
   5   7  11      402.20      518.78   1091.65 o 
   6   7  11       81.14      -54.33   1116.12 o 
   7   7  11       93.77      157.50   1249.29 o 
   8   7  11    21525.65    24166.57   1988.96 o 
   9   7  11    10427.42    10588.94   1997.58 o 
  10   7  11       46.57       89.15   2609.26 o 
   0   8  11     3722.66     4353.65   1309.91 o 
   1   8  11     9548.23     8881.46   1034.65 o 
   2   8  11     1726.77     1896.22   1049.69 o 
   3   8  11       29.89      533.21   1068.06 o 
   4   8  11     2514.87     1967.19   1122.03 o 
   5   8  11    12008.27    12807.82   1296.25 o 
   6   8  11     5431.33     4683.74   1200.92 o 
   7   8  11      570.90      651.60   1579.58 o 
   8   8  11     6257.51     6122.64   1932.56 o 
   9   8  11      235.29     -523.44   2353.06 o 
  10   8  11      237.41     -182.63   4238.58 o 
   1   9  11      305.98      128.17   1090.76 o 
   2   9  11     1812.78     2010.05   1014.29 o 
   3   9  11     4954.56     4038.80    873.97 o 
   4   9  11     9056.31     9271.54   1367.16 o 
   5   9  11    11947.82    11853.51   1527.77 o 
   6   9  11     2458.18     1403.22   1331.67 o 
   7   9  11     1308.05      478.18   1666.00 o 
   8   9  11      495.80     -165.56   2512.43 o 
   9   9  11     1018.17     1206.70   4522.05 o 
   0  10  11     5009.02     7021.20   2223.86 o 
   1  10  11      603.11      452.61   1320.22 o 
   2  10  11     1610.79     1780.08   1376.28 o 
   3  10  11     2392.52     1373.12   1296.42 o 
   4  10  11      206.84     -262.66   1469.75 o 
   5  10  11     1826.11     1307.35   1503.81 o 
   6  10  11      220.17      732.83   1529.76 o 
   7  10  11      405.03      394.88   1981.01 o 
   1  11  11     2593.72     2246.99   1466.03 o 
   2  11  11    18595.37    19295.96   1692.01 o 
   3  11  11    15041.56    16750.43   1714.20 o 
   4  11  11     1328.85     1478.55   1504.44 o 
   5  11  11      455.14     -610.41   1945.95 o 
   6  11  11      489.47     -167.88   2320.66 o 
   0  12  11     1377.76     2191.82   2215.22 o 
   1  12  11     1841.72     1883.94   1732.63 o 
   2  12  11       48.74      545.22   1774.52 o 
   3  12  11        9.96    -1772.52   3617.86 o 
   0   0  12    46991.41    47524.10   5860.96 o 
   2   0  12     4814.65     4806.44   2643.86 o 
   4   0  12    19086.61    18755.85   1988.60 o 
   6   0  12     1018.18      783.15   1372.10 o 
   8   0  12       63.83      277.87   1501.79 o 
  10   0  12    10111.63     9529.52   2061.10 o 
   1   1  12     2473.03     1408.89    811.00 o 
   2   1  12       53.08       97.67   1554.06 o 
   3   1  12      136.94      130.29   1327.99 o 
   4   1  12      110.59     -120.58   1158.56 o 
   5   1  12      437.65      222.14    958.57 o 
   6   1  12      150.07     -387.61   1106.60 o 
   7   1  12    15569.97    16688.70   1325.90 o 
   8   1  12     1442.10     1169.22   1084.27 o 
   9   1  12     3272.58     3372.46   1295.86 o 
  10   1  12     4042.16     4239.42   1333.24 o 
   0   2  12      824.94      428.57    861.06 o 
   1   2  12      857.46       47.14   1475.16 o 
   2   2  12     2371.18     2481.90   1351.11 o 
   3   2  12      598.20     -468.13   1116.14 o 
   4   2  12       18.09     -560.43   1292.76 o 
   5   2  12    10315.12    11939.36   1352.40 o 
   6   2  12     1297.84     1681.40   1101.91 o 
   7   2  12     1178.23     1182.71   1156.61 o 
   8   2  12     2803.98     2580.88   1174.02 o 
   9   2  12       28.25      -76.84   1290.25 o 
  10   2  12     1353.88     1584.97   1495.40 o 
  11   2  12      256.20     -822.39   3444.20 o 
   1   3  12        0.56       27.25    771.20 o 
   2   3  12     4888.25     4519.48   1494.47 o 
   3   3  12    23057.16    26067.81   1648.65 o 
   4   3  12     1884.76     1838.01   1243.24 o 
   5   3  12     2259.26     1748.10   1303.33 o 
   6   3  12        0.90      101.53   1170.22 o 
   7   3  12     1429.30     1624.90   1259.51 o 
   8   3  12       77.95     -205.68   1207.67 o 
   9   3  12     3208.86     2399.40   1306.18 o 
  10   3  12     5500.37     4115.38   1868.86 o 
   0   4  12    35668.12    36910.13   2322.56 o 
   1   4  12      115.18      604.04   1292.20 o 
   2   4  12     1880.54     1315.37   1207.66 o 
   3   4  12      439.99      606.48   1226.82 o 
   4   4  12      834.34      124.38   1335.04 o 
   5   4  12     6406.07     6716.16   1351.98 o 
   6   4  12     6003.90     5317.13   1503.86 o 
   7   4  12     2079.65      811.50    954.24 o 
   8   4  12     7187.09     6133.31   1435.51 o 
   9   4  12      308.71      556.66   1412.62 o 
  10   4  12      952.08     -231.61   2122.13 o 
   1   5  12     2892.68     1686.85    688.09 o 
   2   5  12     1933.08     1354.11   1201.18 o 
   3   5  12     6632.30     7076.06   1253.21 o 
   4   5  12      216.64      360.99   1304.18 o 
   5   5  12    15861.10    17819.49   1510.94 o 
   6   5  12     1098.90      478.14   1497.95 o 
   7   5  12       17.81     -320.68   1489.49 o 
   8   5  12      684.82      371.96   1590.64 o 
   9   5  12      379.61      172.64   1333.22 o 
  10   5  12      231.48     1352.43   2334.85 o 
   0   6  12     5143.28     4926.85   1641.67 o 
   1   6  12      231.12      438.61    985.81 o 
   2   6  12     2032.37     2066.82   1042.52 o 
   3   6  12      351.18      579.39   1175.28 o 
   4   6  12     8954.49     9094.35   1440.75 o 
   5   6  12     2855.75     1391.51   1288.98 o 
   6   6  12      649.92      142.36   1350.67 o 
   7   6  12       54.83      206.15   1349.71 o 
   8   6  12       73.39      -51.43   2217.84 o 
   9   6  12     2234.21     1822.94   5121.48 o 
   1   7  12    16826.06    18132.45   1295.35 o 
   2   7  12     5458.33     6149.63   1109.89 o 
   3   7  12     1792.58     2286.40   1048.60 o 
   4   7  12       87.63       27.75   1116.66 o 
   5   7  12     1285.30      598.41   1350.91 o 
   6   7  12       40.18      541.84   1328.23 o 
   7   7  12     4796.90     3999.46   1529.01 o 
   8   7  12     3302.81     1905.40   2020.74 o 
   0   8  12     1639.42     2182.77   1534.53 o 
   1   8  12       93.18     -375.29   1258.78 o 
   2   8  12       19.64     -375.71   1089.33 o 
   3   8  12      192.00      -47.29   1141.75 o 
   4   8  12     5068.62     4509.85   1217.69 o 
   5   8  12     2768.12     1213.42   1017.27 o 
   6   8  12      906.27     1578.65   1468.49 o 
   7   8  12     1373.30       -6.67   1833.90 o 
   8   8  12     1044.20      976.92   2528.61 o 
   1   9  12      858.74      530.73    941.93 o 
   2   9  12     1116.51     1252.07   1406.86 o 
   3   9  12       27.78      561.86   1423.00 o 
   4   9  12     1717.02     1240.29   1301.44 o 
   5   9  12      980.61      935.79   1453.09 o 
   6   9  12     2221.36     2885.95   2329.34 o 
   7   9  12     2236.89     1483.45   3599.94 o 
   0  10  12        3.06     1004.16   2053.58 o 
   1  10  12     1791.74      631.91   1208.46 o 
   2  10  12       91.03        2.99   1336.51 o 
   3  10  12      220.43      406.25   1396.61 o 
   4  10  12      143.93     -363.46   1966.36 o 
   5  10  12       73.59     2718.54   2433.09 o 
   6  10  12     3044.70     1055.08   1747.71 o 
   1  11  12      147.35     -454.51   2075.26 o 
   2  11  12      865.99      855.20   2658.36 o 
   0   0  13      188.01      -49.30   4570.23 o 
   2   0  13    25274.65    23790.29   3494.51 o 
   4   0  13     4180.73     3549.70   2877.79 o 
   6   0  13     1686.68     1725.14   1887.99 o 
   8   0  13     5503.41     4029.14   1669.24 o 
   1   1  13     2387.64     2152.00   2022.21 o 
   2   1  13    12772.01    11329.55   2391.96 o 
   3   1  13     2019.62     2038.20   2144.25 o 
   4   1  13       17.59     -618.82   1836.32 o 
   5   1  13     1757.99     1085.10   1520.92 o 
   6   1  13       35.27     -635.64    972.54 o 
   7   1  13     1419.85      893.47   1471.12 o 
   8   1  13      939.91      801.53   1259.98 o 
   9   1  13     2574.96     2334.78   1483.81 o 
   0   2  13     7353.89     9445.79   3334.96 o 
   1   2  13     1236.31     1412.46   2152.91 o 
   2   2  13     2005.22     1197.08   2165.47 o 
   3   2  13     3392.34     2890.51   1798.50 o 
   4   2  13      331.03      287.95   1577.23 o 
   5   2  13     3746.75     3067.75   1622.26 o 
   6   2  13    12410.83    11796.69   1610.53 o 
   7   2  13      281.87      151.43   1508.67 o 
   8   2  13     1424.90      972.16   1521.22 o 
   9   2  13        4.45     -226.33   1556.29 o 
   1   3  13      394.19     -274.90   2057.04 o 
   2   3  13     1087.48      968.92   1741.63 o 
   3   3  13     8314.21     7982.42   1653.93 o 
   4   3  13       63.49       62.35   1550.30 o 
   5   3  13     1080.25      637.05   1418.07 o 
   6   3  13     1552.54      466.96   1575.72 o 
   7   3  13      360.60      466.26   1577.34 o 
   8   3  13     6698.10     5877.45   1747.20 o 
   9   3  13    10170.86     3076.98   2286.23 o 
   0   4  13     2044.84      813.14   2481.49 o 
   1   4  13      413.47      292.90   1555.80 o 
   2   4  13      153.81      408.69   1513.73 o 
   3   4  13      126.70        8.84   1410.21 o 
   4   4  13     1180.21      310.76   1046.69 o 
   5   4  13     1505.64      819.20   1451.21 o 
   6   4  13     1408.56     1945.47   1532.62 o 
   7   4  13    14747.61    13645.43   1825.57 o 
   8   4  13      258.85      115.92   1785.88 o 
   1   5  13     1615.34      323.97   1453.58 o 
   2   5  13      693.27       75.72   1434.54 o 
   3   5  13     9101.62     8885.84   1796.24 o 
   4   5  13     3257.50     3267.22   1472.40 o 
   5   5  13      802.19      742.20   1531.58 o 
   6   5  13     1308.87      318.82   1500.28 o 
   7   5  13     4103.61     3671.04   1410.32 o 
   8   5  13     1833.38      399.99   4202.73 o 
   0   6  13     7235.16     7759.13   1966.72 o 
   1   6  13      102.71      225.08   1342.86 o 
   2   6  13      393.11      519.80   1530.30 o 
   3   6  13      357.51      302.68   1225.41 o 
   4   6  13    15060.89    15546.09   1673.32 o 
   5   6  13       95.93     -290.14   1493.28 o 
   6   6  13      310.87      290.00   1501.97 o 
   7   6  13     2303.54     1213.28   2171.96 o 
   1   7  13      236.30      -93.20   1177.21 o 
   2   7  13       42.43     -410.88   1279.75 o 
   3   7  13      549.51     1084.59   1346.79 o 
   4   7  13     7928.37     8312.11   1499.26 o 
   5   7  13     1891.19     1467.19   1468.93 o 
   6   7  13        7.45     -894.42   1589.78 o 
   7   7  13      320.33     2211.73   4609.44 o 
   0   8  13    34127.62    37832.05   2623.46 o 
   1   8  13      125.13     -528.11   1303.59 o 
   2   8  13      139.08        1.94   1062.70 o 
   3   8  13     1618.77      929.93   1085.54 o 
   4   8  13      805.25     1432.83   1772.24 o 
   5   8  13     1046.26      -92.75   2158.38 o 
   6   8  13     3758.97     1570.84   2762.98 o 
   1   9  13       15.94     -170.85   2177.02 o 
   2   9  13     4890.83     2862.08   1188.39 o 
   3   9  13    11171.11     6215.18   2933.18 o 
   4   9  13      323.22     -662.09   1933.31 o 
   5   9  13      403.57        0.00   2229.65 o 
   2  10  13     1852.08     3021.80   3403.86 o 
   0   0  14    12801.68    15108.98   5086.75 o 
   2   0  14      373.90     -371.69   3430.09 o 
   4   0  14     6269.30     5443.64   3327.24 o 
   8   0  14     5468.92     3201.06   2747.29 o 
   1   1  14      219.36      254.29   2177.36 o 
   2   1  14     3530.06     2889.24   2284.64 o 
   3   1  14     8063.15     7318.26   2231.20 o 
   4   1  14      557.31      681.99   2245.78 o 
   5   1  14      367.64     -507.07   2397.34 o 
   7   1  14     4017.71     2106.41   3816.18 o 
   0   2  14     3037.90     3205.86   3196.09 o 
   1   2  14       36.57     -466.58   2294.85 o 
   2   2  14      352.95     -799.11   2305.03 o 
   3   2  14      626.99     -252.68   2292.45 o 
   4   2  14      757.33     1436.47   2125.25 o 
   5   2  14     5008.99     2381.90   1397.84 o 
   6   2  14      260.42     -350.69   4032.42 o 
   7   2  14     2217.76     3112.82   3104.54 o 
   1   3  14      128.38      419.33   2442.67 o 
   2   3  14     5826.63     6637.60   2407.35 o 
   3   3  14     1016.85     1817.18   2449.09 o 
   4   3  14      919.38      160.93   1763.93 o 
   5   3  14      361.80     2318.34   2025.18 o 
   6   3  14      836.23     1610.84   2360.42 o 
   7   3  14     2605.52      370.41   2398.60 o 
   0   4  14    10097.84     8601.53   3051.97 o 
   1   4  14     4524.91     5139.59   2191.69 o 
   2   4  14      457.03     1091.61   2196.23 o 
   3   4  14        3.66      430.53   1582.99 o 
   4   4  14      205.62     -521.81   1890.10 o 
   5   4  14        2.36    -1547.08   1616.80 o 
   6   4  14     3065.29     1228.18   2986.29 o 
   7   4  14     1699.35        0.00   1836.38 o 
   1   5  14      895.28     1274.68   2074.93 o 
   2   5  14      118.65      277.39   1711.12 o 
   3   5  14     6352.59     6451.76   2037.12 o 
   4   5  14       70.91     -869.74   1733.18 o 
   5   5  14     2053.81      646.81   2220.75 o 
   0   6  14     1848.70      938.82   2834.25 o 
   1   6  14     1284.43     -609.64   1597.64 o 
   2   6  14     2078.32     3409.11   1942.70 o 
   3   6  14      175.53      167.53   1800.35 o 
   4   6  14     2656.54     1321.52   1838.84 o 
   1   7  14     2864.77     1856.02   1840.83 o 
   2   7  14     1803.33     1332.05   1678.66 o 
   3   7  14      316.32     -373.26   1922.29 o 
   0   8  14     4373.84     3314.26   2754.36 o 
   1   8  14      411.73     -375.57   1975.83 o 
   2   8  14      763.77      278.02   3125.76 o 
                                                 
